# Supplementary material for: Multiplatform molecular profiling uncovers two subgroups of malignant peripheral nerve sheath tumors with distinct therapeutic vulnerabilities
Source: Nat Commun. 2023 May 10;14:2696. doi: 10.1038/s41467-023-38432-6 (PMC10172395; doi:10.1038/s41467-023-38432-6)
Supplement: Supplementary file 4 — Supplementary Data 1 [file 41467_2023_38432_MOESM4_ESM.xlsx]

## Sheet: Clinical Data
Tumor_ID	Tumor Type	Age	Gender	NF1 Status	Location	Recurrence	Time to Recurrence or Last Follow Up	Methylation_Group	Methylation	Sentrix_ID	RNA-Seq	RNA label	WES	WES label
M1014	MPNST	20-30	F	NF1	Peripheral	0	9.15	MPNST_G1	X	202240580008_R07C01	X	1014	X	M1014
M2252	MPNST	30-40	F	Sporadic	Spinal	1	0.42	MPNST_G1	X	201532190183_R06C01	X	2252	X	M2252
M2346	MPNST	20-30	M	NF1	Peripheral	1	0.52	MPNST_G1	X	201532190183_R05C01	X	2346	X	M2346
M2372	MPNST	30-40	F	Sporadic	Spinal	1	0.67	MPNST_G1	X	201532190181_R01C01	X	2372	X	M2372
M3048	MPNST	20-30	M	NF1	Peripheral	1	0.39	MPNST_G1	X	201532190183_R04C01	X	3048	X	M3048
M3398	MPNST	20-30	F	NF1	Peripheral	1	0.35	MPNST_G1	X	203726680058_R07C01			X	M3398
M6712	MPNST	30-40	F	Sporadic	Peripheral	1	0.83	MPNST_G1	X	202253640037_R02C01			X	RT6712
M803	MPNST	20-30	M	Sporadic	Peripheral	0	1.24	MPNST_G1	X	202852840101_R02C01	X	M803	X	M803
M1677	MPNST	20-30	M	NF1	Spinal	1	0.9	MPNST_G2	X	201536580076_R03C01	X	1677	X	M1677
M1933	MPNST	30-40	M	NF1	Peripheral	1	1.39	MPNST_G2	X	202253640037_R03C01	X	RT1933	X	RT1933
M2325	MPNST	40-50	F	Sporadic	Peripheral	0	1.31	MPNST_G2	X	201536580076_R02C01	X	2325B	X	M2325
M2377	MPNST	60-70	M	NF1	Peripheral	1	1.16	MPNST_G2	X	201532190183_R08C01	X	2377B	X	M2377
M2491	MPNST	20-30	M	NF1	Peripheral	0	10.67	MPNST_G2	X	202240580008_R08C01	X	2491B	X	M2491
M4719	MPNST	20-30	M	NF1	Peripheral	0	0.82	MPNST_G2	X	202253640037_R06C01	X	497419	X	497419
M9413	MPNST	30-40	M	NF1	Spinal	0	6.93	MPNST_G2	X	202253640037_R07C01	X	1019413	X	1019413
M9450	MPNST	20-30	M	NF1	Peripheral	0	0.91	MPNST_G2	X	203726680058_R08C01
M1508	Low-Grade MPNST	70-80	M	NF1	Spinal	1	10.13	PremalignantNF_G3	X	202240580008_R06C01	X	1508B	X	M1508
M2240	Low-Grade MPNST	30-40	M	NF1	Peripheral	0	6.47	PremalignantNF_G3	X	201532190183_R07C01			X	M2240
M2297	Low-Grade MPNST	20-30	M	NF1	Spinal	0	0.42	PremalignantNF_G3	X	201536580076_R01C01	X	2297B	X	M2297
NF1729	Atypical_NF	30-40	M	NF1	Peripheral	0	0.77	PremalignantNF_G3	X	200992300052_R02C01			X	1729
NF1901	Atypical_NF	40-50	F	NF1	Spinal	1	1.12	PremalignantNF_G3	X	200992300052_R08C01	X	1901B	X	1901
NF2477	Atypical_NF	40-50	M	NF1	Peripheral	1	11.79	PremalignantNF_G3	X	201233650094_R01C01			X	2477
NF2138	Neurofibroma	30-40	F	NF1	Peripheral	0	0.77	PremalignantNF_G3	X	200992300059_R02C01			X	2138
NF1799	Atypical_NF	40-50	F	NF1	Spinal	0	16.59	PremalignantNF_G3	X	201233650094_R05C01	X	1799	X	1799
NF2130	Atypical_NF	20-30	M	NF1	Peripheral	0	0.1	PremalignantNF_G3	X	201233650094_R07C01	X	2130B	X	2130
NF990	Atypical_NF	20-30	F	Sporadic	Peripheral	0	1.06	PremalignantNF_G3	X	200992300060_R01C01	X	990	X	990
NF2503	Atypical_NF	50-60	M	NF1	Peripheral	0	0	PremalignantNF_G3	X	200992300060_R02C01			X	2503
NF2178	Atypical_NF	30-40	M	NF1	Peripheral	1	0.4	PremalignantNF_G3	X	200992300060_R05C01			X	2178
NF1083	Atypical_NF	50-60	F	Sporadic	Peripheral	0	1.13	PremalignantNF_G3	X	200992300060_R06C01	X	1083	X	1083
NF1117	Atypical_NF	40-50	F	NF1	Peripheral	1	1.22	PremalignantNF_G3	X	200989060011_R04C01	X	1117	X	1117
NF1349	Atypical_NF	40-50	F	NF1	Spinal	0	2	PremalignantNF_G3	X	200989060011_R08C01	X	1349	X	1349
NF2179	Atypical_NF	30-40	F	NF1	Peripheral	0	0.35	PremalignantNF_G3	X	201233650036_R04C01	X	2179	X	2179
NF1467	Neurofibroma	30-40	F	Sporadic	Peripheral	0	20.03	PremalignantNF_G3	X	201233650036_R08C01	X	1467R	X	1467
NF1874	Atypical_NF	50-60	M	NF1	Peripheral	0	11.19	PremalignantNF_G3	X	200992300059_R05C01			X	1874
NF1856	Atypical_NF	70-80	F	Sporadic	Spinal	1	5.62	PremalignantNF_G3	X	201172540013_R03C01	X	1856	X	1856
NF1720	Atypical_NF	20-30	M	Sporadic	Spinal	0	14.36	PremalignantNF_G3	X	201172540013_R04C01
NF1543	Neurofibroma	30-40	F	Sporadic	Peripheral	0	19.09	PremalignantNF_G3	X	201172540013_R05C01			X	1543
NF453	Atypical_NF	30-40	M	Sporadic	Peripheral	0	10.17	PremalignantNF_G3	X	201172540013_R08C01	X	453	X	453
NF1377	Neurofibroma	30-40	F	Sporadic	Peripheral	0	3.27	PremalignantNF_G3	X	201172540014_R02C01	X	1377	X	1377
NF781	Neurofibroma	40-50	M	Sporadic	Peripheral	0	17.02	PremalignantNF_G3	X	201172540014_R04C01			X	781
NF1886	Neurofibroma	40-50	F	Sporadic	Peripheral	0	0.09	PremalignantNF_G3	X	200992300059_R03C01	X	1886B
NF2401	Atypical_NF	10-20	F	NF1	Peripheral	1	9.67	PremalignantNF_G3	X	201172540014_R05C01	X	2401	X	2401
NF2797	Atypical_NF	30-40	M	NF1	Spinal	1	6.71	PremalignantNF_G3	X	201172540014_R07C01	X	2797B	X	2797
NF1783	Atypical_NF	2023-10-20	F	NF1	Peripheral	1	0.59	PremalignantNF_G3	X	200992300059_R08C01	X	1783	X	1783
NF1832	Atypical_NF	40-50	M	NF1	Peripheral	0	16.83	PremalignantNF_G3	X	200992300052_R01C01			X	1832
NF1537	Neurofibroma	40-50	M	NF1	Spinal	0	0	Benign_NF-G4	X	200992300059_R01C01	X	1637
NF3011	Neurofibroma	20-30	M	NF1	Spinal	0	8.61	Benign_NF-G4	X	200992300052_R04C01	X	3011
NF1682	Neurofibroma	40-50	F	Sporadic	Peripheral	0	0.07	Benign_NF-G4	X	200992300052_R05C01	X	1682	X	1682
NF1742	Neurofibroma	20-30	M	Sporadic	Peripheral	0	1.49	Benign_NF-G4	X	201233650094_R04C01
NF2301	Neurofibroma	40-50	M	NF1	Peripheral	0	0.19	Benign_NF-G4	X	201233650094_R08C01
NF2249	Neurofibroma	40-50	M	NF1	Peripheral	0	0.53	Benign_NF-G4	X	200992300060_R03C01
NF1301	Neurofibroma	20-30	M	Sporadic	Peripheral	0	0.69	Benign_NF-G4	X	200992300060_R04C01	X	1301
NF2474	Neurofibroma	20-30	F	NF1	Peripheral	0	11.39	Benign_NF-G4	X	200992300059_R06C01	X	2474R	X	2474
NF1847	Neurofibroma	20-30	M	NF1	Peripheral	0	7.02	Benign_NF-G4	X	200992300060_R07C01	X	1847B
NF1059	Neurofibroma	20-30	F	NF1	Peripheral	0	0.03	Benign_NF-G4	X	200989060011_R01C01	X	1059B
NF1693	Neurofibroma	40-50	M	NF1	Spinal	0	0.02	Benign_NF-G4	X	200989060011_R03C01	X	1693
NF1560	Neurofibroma	20-30	F	Sporadic	Peripheral	1	0.41	Benign_NF-G4	X	200992300059_R04C01
NF2162	Neurofibroma	30-40	M	NF1	Spinal	0	1.64	Benign_NF-G4	X	201233650036_R01C01			X	2162
NF2149	Neurofibroma	20-30	F	NF1	Peripheral	0	13.73	Benign_NF-G4	X	201233650036_R02C01
NF2166	Neurofibroma	30-40	M	NF1	Spinal	0	1.64	Benign_NF-G4	X	201233650036_R03C01	X	2166B
NF2173	Neurofibroma	30-40	F	NF1	Peripheral	0	0.8	Benign_NF-G4	X	201233650036_R06C01
NF1738	Neurofibroma	40-50	F	Sporadic	Peripheral	0	5.32	Benign_NF-G4	X	201172540013_R02C01
NF2042	Neurofibroma	20-30	F	NF1	Spinal	0	0.03	Benign_NF-G4	X	201172540013_R06C01
NF1674	Neurofibroma	50-60	M	Sporadic	Peripheral	0	0.75	Benign_NF-G4	X	201172540013_R07C01
NF2978	Neurofibroma	20-30	F	NF1	Spinal	0	8.7	Benign_NF-G4	X	201172540014_R03C01
NF2525	Neurofibroma	70-80	F	Sporadic	Spinal	0	6.13	Sporadic Spinal NF_G5	X	201172540013_R01C01	X	2525	X	2525
NF1397	Neurofibroma	20-30	F	Sporadic	Spinal	0	9.94	Sporadic Spinal NF_G5	X	200992300052_R06C01	X	1397	X	1397
NF3175	Atypical_NF	30-40	M	Sporadic	Spinal	0	8.04	Sporadic Spinal NF_G5	X	200992300052_R07C01	X	3175	X	3175
NF1547	Neurofibroma	60-70	M	Sporadic	Spinal	0	6.96	Sporadic Spinal NF_G5	X	201233650094_R02C01	X	1547	X	1547
NF2300	Neurofibroma	30-40	M	Sporadic	Spinal	0	1.36	Sporadic Spinal NF_G5	X	201233650094_R06C01	X	2300	X	2300
NF882	Neurofibroma	30-40	M	Sporadic	Spinal	0	19.43	Sporadic Spinal NF_G5	X	200992300060_R08C01	X	882	X	882
NF2314	Neurofibroma	40-50	F	Sporadic	Spinal	0	4.02	Sporadic Spinal NF_G5	X	200989060011_R07C01	X	2314	X	2314
NF1869	Neurofibroma	30-40	M	Sporadic	Spinal	0	3.95	Sporadic Spinal NF_G5	X	201233650036_R05C01				1869
NF1890	Neurofibroma	50-60	F	Sporadic	Spinal	0	0	Sporadic Spinal NF_G5	X	201233650036_R07C01	X	1890	X	1890
NF2414	Neurofibroma	20-30	M	Sporadic	Spinal	0	6.26	Sporadic Spinal NF_G5	X	200992300059_R07C01	X	2414	X	2414
CN70	Cutaneous_NF	40-50	F	NF1	Cutaneous			Cutaneous NF_G6	X	201530950088_R01C01
CN71	Cutaneous_NF	60-70	M	NF1	Cutaneous			Cutaneous NF_G6	X	201530950088_R02C01
CN92	Cutaneous_NF	30-40	F	NF1	Cutaneous			Cutaneous NF_G6	X	201536580118_R03C01
CN93	Cutaneous_NF	40-50	F	NF1	Cutaneous			Cutaneous NF_G6	X	201536580118_R04C01
CN86	Cutaneous_NF	50-60	M	NF1	Cutaneous			Cutaneous NF_G6	X	201518100028_R05C01
CN87	Cutaneous_NF	30-40	F	NF1	Cutaneous			Cutaneous NF_G6	X	201518100028_R06C01
CN99	Cutaneous_NF	20-30	F	NF1	Cutaneous			Cutaneous NF_G6	X	201536580072_R02C01
CN100	Cutaneous_NF	40-50	F	NF1	Cutaneous			Cutaneous NF_G6	X	201536580072_R03C01
CN78	Cutaneous_NF	50-60	M	NF1	Cutaneous			Cutaneous NF_G6	X	201518100030_R05C01
CN89	Cutaneous_NF	30-40	F	NF1	Cutaneous			Cutaneous NF_G6	X	201518100028_R08C01
cNF19	Cutaneous_NF	40-50	M	NF1	Cutaneous			Cutaneous NF_G6	X	201233650094_R03C01
cNF37	Cutaneous_NF	20-30	F	NF1	Cutaneous			Cutaneous NF_G6	X	200989060011_R05C01
CN72	Cutaneous_NF	60-70	M	NF1	Cutaneous			Cutaneous NF_G7	X	201530950088_R03C01
CN79	Cutaneous_NF	50-60	M	NF1	Cutaneous			Cutaneous NF_G7	X	201518100030_R06C01
CN80	Cutaneous_NF	30-40	M	NF1	Cutaneous			Cutaneous NF_G7	X	201518100030_R07C01
CN83	Cutaneous_NF	20-30	F	NF1	Cutaneous			Cutaneous NF_G7	X	201518100028_R02C01
CN84	Cutaneous_NF	30-40	F	NF1	Cutaneous			Cutaneous NF_G7	X	201518100028_R03C01
CN74	Cutaneous_NF	30-40	F	NF1	Cutaneous			Cutaneous NF_G7	X	201518100030_R01C01
CN85	Cutaneous_NF	30-40	M	NF1	Cutaneous			Cutaneous NF_G7	X	201518100028_R04C01
CN90	Cutaneous_NF	30-40	F	NF1	Cutaneous			Cutaneous NF_G7	X	201536580118_R01C01
CN94	Cutaneous_NF	40-50	F	NF1	Cutaneous			Cutaneous NF_G7	X	201536580118_R05C01
CN95	Cutaneous_NF	30-40	F	NF1	Cutaneous			Cutaneous NF_G7	X	201536580118_R06C01
CN96	Cutaneous_NF	40-50	F	NF1	Cutaneous			Cutaneous NF_G7	X	201536580118_R07C01
CN97	Cutaneous_NF	60-70	M	NF1	Cutaneous			Cutaneous NF_G7	X	201536580118_R08C01
CN98	Cutaneous_NF	60-70	M	NF1	Cutaneous			Cutaneous NF_G7	X	201536580072_R01C01
CN82	Cutaneous_NF	50-60	M	NF1	Cutaneous			Cutaneous NF_G7	X	201518100028_R01C01
CN75	Cutaneous_NF	60-70	M	NF1	Cutaneous			Cutaneous NF_G7	X	201518100030_R02C01
CN76	Cutaneous_NF	40-50	F	NF1	Cutaneous			Cutaneous NF_G7	X	201518100030_R03C01
CN77	Cutaneous_NF	20-30	F	NF1	Cutaneous			Cutaneous NF_G7	X	201518100030_R04C01
CN88	Cutaneous_NF	30-40	F	NF1	Cutaneous			Cutaneous NF_G7	X	201518100028_R07C01
CN91	Cutaneous_NF	40-50	F	NF1	Cutaneous			Cutaneous NF_G7	X	201536580118_R02C01
cNF34	Cutaneous_NF	60-70	M	NF1	Cutaneous			Cutaneous NF_G7	X	200989060011_R02C01
cNF56	Cutaneous_NF	20-30	F	NF1	Cutaneous			Cutaneous NF_G7	X	201172540014_R01C01
