# Supplementary material for: Multiplatform molecular profiling uncovers two subgroups of malignant peripheral nerve sheath tumors with distinct therapeutic vulnerabilities
Source: Nat Commun. 2023 May 10;14:2696. doi: 10.1038/s41467-023-38432-6 (PMC10172395; doi:10.1038/s41467-023-38432-6)
Supplement: Supplementary file 6 — Supplementary Data 3 [file 41467_2023_38432_MOESM6_ESM.xlsx]

## Sheet: Sheet1
MPNPST-G1 Differentially Expressed Genes							MPNST-G2 Differentially Expressed Genes							NF-G3 Differentially Expressed Genes
Symbol	Clust_G1_Mean	logFCvsOther	pVal	FDR			Symbol	Clust_G2_Mean	logFCvsOther	pVal	FDR			Symbol	Clust_NF_Mean	logFCvsOther	pVal	FDR
CDKN2A	-8.32301	-7.94971	0	0			OTX2	-14.7783	-9.68682	2.04649e-40	5.0753e-40			BMP4	-14.7783	-11.0031	4.5352e-26	7.59952e-26
S100B	-5.93389	-6.96114	0	0			PAX3	-9.78749	-8.533	0	0			APOD	-7.24332	-9.53492	1.77343e-212	6.46782e-212
PMP2	-7.71194	-5.87145	0	0			ALDH1L1	-9.58162	-6.04317	1.32761e-93	4.70354e-93			WISP1	-11.5705	-9.43466	2.99016e-103	7.13038e-103
MPZ	-6.68375	-5.53828	0	0			SEMA5A	-3.91267	-6.01644	0	0			SOX9	-8.85276	-7.28985	1.42786e-113	3.47165e-113
DHH	-8.01224	-4.99148	2.94357e-291	1.14063e-290			ALDH1A1	-5.13643	-5.01109	3.74781e-298	2.44594e-297			GAS1	-10.636	-6.55781	1.96998e-34	3.54025e-34
SOX10	-5.83082	-4.95121	0	0			HES5	-14.7783	-4.88529	0.159351	0.171822			OTX2	-11.6947	-6.46841	6.22695e-21	1.02952e-20
CD74	-4.05472	-4.88027	0	0			ASTN1	-7.38814	-4.59988	8.78885e-111	3.40568e-110			GLI2	-5.33815	-6.17023	0	0
GAP43	-6.32791	-4.77118	1.95909e-259	6.39281e-259			ADGRB3	-2.79684	-4.05181	0	0			GLI1	-9.76146	-5.97074	9.08207e-31	1.58617e-30
APOD	-0.926529	-4.76539	0	0			RSPO2	-6.72088	-3.67244	9.18468e-29	1.86705e-28			OLIG2	-14.7783	-5.81377	0.0279024	0.0323354
NGFR	-3.50021	-4.24509	0	0			NRG1	-1.25546	-3.54896	0	0			ALDH1L1	-9.33416	-5.66394	1.46116e-47	2.97023e-47
L1CAM	-5.07864	-4.10721	0	0			BMP4	-7.15454	-3.48473	8.81125e-33	1.91683e-32			SNAI2	-8.18084	-5.63523	1.21827e-86	2.85029e-86
MYOC	-7.47799	-4.01468	1.21729e-97	2.60249e-97			GFAP	-10.7281	-3.41796	0.00189941	0.00230909			FOXC1	-8.7772	-5.58962	2.47512e-44	4.79554e-44
ITGB8	0.00111534	-3.98535	0	0			SNAI2	-5.68976	-3.24775	2.6863e-143	1.28116e-142			PTCH1	-5.44196	-5.40077	3.50555e-183	1.06021e-182
FOXD3	-6.23856	-3.98402	0	0			FABP4	-8.10874	-3.00282	1.79152e-23	3.36588e-23			FABP4	-10.5007	-5.29634	1.45965e-11	2.15472e-11
GFRA3	-6.53982	-3.95583	1.72961e-286	6.30798e-286			RUNX2	-0.129855	-2.73718	0	0			TWIST1	-6.15269	-5.26767	1.16783e-204	4.02251e-204
MATN2	-2.27766	-3.9368	0	0			CDH1	-5.36341	-2.73718	2.16683e-71	6.71718e-71			ZEB1	-2.16086	-4.88539	0	0
ERBB3	-5.53493	-3.57932	0	0			LAMA2	1.71161	-2.55896	0	0			HES5	-14.7783	-4.75663	0.314783	0.333616
CDH1	-4.75841	-3.41174	0	0			TFAP2A	-4.93761	-2.45468	3.41694e-95	1.24618e-94			ASTN1	-7.52023	-4.60497	2.00621e-52	4.36438e-52
CDH2	-2.23034	-3.39568	0	0			SERPINE1	-0.401107	-2.39233	1.7382e-132	7.43229e-132			WNT11	-11.0583	-4.3423	4.97791e-05	6.49749e-05
ALDH1A1	-2.0665	-3.12312	6.08207e-214	1.83945e-213			WISP1	-4.44302	-2.38114	7.90886e-132	3.26899e-131			NEUROG2	-14.7783	-3.96152	0.180081	0.194175
MAL	-5.01938	-3.09212	0	0			PAX6	-7.29453	-2.3443	4.92024e-20	8.59309e-20			CXCL2	-8.6856	-3.82737	3.34677e-08	4.66291e-08
PLP1	-4.5281	-3.03214	0	0			CDH3	-5.30631	-2.26238	5.94425e-80	1.99213e-79			CDH12	-1.34912	-3.43034	4.38265e-66	9.70444e-66
PMP22	-1.4862	-3.00301	0	0			GAS1	-6.04075	-2.0215	7.13474e-36	1.66926e-35			CLDN1	-6.01965	-3.34771	7.78696e-48	1.60931e-47
IGFBP6	-4.1128	-2.99983	4.93262e-290	1.85347e-289			NANOG	-8.97218	-1.90513	2.69175e-07	3.62801e-07			TWIST2	-3.79923	-3.26032	8.1529e-168	2.29764e-167
PTCH1	-1.54802	-2.71221	3.44658e-163	9.29079e-163			GREM1	-5.85175	-1.8824	5.70101e-35	1.28532e-34			MYCN	-10.6345	-3.19053	0.000316938	0.000393003
SEMA3B	-2.02454	-2.6133	0	0			PMP2	-5.2632	-1.85601	8.30734e-24	1.58479e-23			PAX3	-4.08223	-2.66999	1.78766e-116	4.52387e-116
CDH12	0.719749	-2.52203	0	0			DRP2	-8.95554	-1.74028	3.9566e-05	5.00631e-05			SMO	-4.00841	-2.55199	9.21184e-139	2.43036e-138
ZEB2	0.181652	-2.40711	0	0			NOTCH2	-0.625182	-1.73272	0	0			NGF	-5.00965	-2.4783	1.04059e-45	2.08118e-45
NES	-2.71846	-2.28758	0	0			MPZ	-4.40297	-1.69677	3.43062e-22	6.34922e-22			CHN2	-2.24804	-2.42892	1.1607e-139	3.12886e-139
EGR2	-4.59453	-2.26339	3.01342e-62	5.57707e-62			JAG2	-6.3937	-1.68881	1.63809e-31	3.38539e-31			GREM1	-6.47229	-2.42329	3.9185e-17	6.07367e-17
CXCL12	-4.41957	-2.06483	2.18124e-122	5.30341e-122			NGF	-4.11165	-1.64434	2.07572e-79	6.77341e-79			MITF	-3.03318	-2.37691	4.21455e-115	1.04521e-114
GLI1	-4.76349	-1.89903	1.01334e-41	1.74519e-41			SLIT2	0.288955	-1.64257	0	0			RSPO2	-5.54663	-2.35825	1.34282e-07	1.82978e-07
ADGRB3	0.166916	-1.89621	6.892e-67	1.33533e-66			JUN	-0.938193	-1.58634	1.04397e-192	5.88421e-192			PAX6	-7.23915	-2.18145	9.84804e-12	1.47127e-11
MYCN	-8.34971	-1.81025	3.48916e-31	5.54687e-31			ID2	-3.247	-1.50941	7.78434e-32	1.63603e-31			MYOC	-7.11121	-2.14695	0.000163031	0.000206284
MAG	-7.96503	-1.69583	4.12532e-11	5.50042e-11			NFIB	0.490273	-1.39166	0	0			CDH3	-5.13155	-1.97839	1.9392e-28	3.33973e-28
SLIT2	1.04519	-1.68315	1.0221e-110	2.30438e-110			MMP7	-8.57921	-1.38869	1.10769e-05	1.43076e-05			WNT5A	-5.61328	-1.94922	2.40385e-31	4.25825e-31
VIM	1.15313	-1.57457	0	0			PMP22	-0.953959	-1.19432	8.4805e-34	1.87783e-33			FOXM1	-5.81687	-1.86364	5.66998e-13	8.57412e-13
SHH	-8.95732	-1.51398	0.149061	0.160726			APOE	-0.502667	-1.16544	1.69771e-44	4.38576e-44			LAMA2	2.37996	-1.76318	2.7316e-205	9.67766e-205
SERPINE2	-0.906089	-1.47434	2.3504e-115	5.49904e-115			CLDN1	-3.75153	-1.0866	2.5176e-17	4.16243e-17			CHD5	-5.96644	-1.75847	7.58984e-05	9.80354e-05
CHN1	0.64592	-1.46913	0	0			WNT11	-7.68728	-0.957873	3.90033e-06	5.09096e-06			POU3F1	-8.44527	-1.64681	0.0108405	0.0129253
MBP	-1.716	-1.24733	1.19339e-97	2.59614e-97			TWIST1	-1.81748	-0.910345	1.07502e-54	2.96229e-54			CXCL12	-5.02376	-1.62877	9.79247e-20	1.59772e-19
STAT2	-0.254474	-1.21713	6.0757e-229	1.88347e-228			CXCL2	-5.62631	-0.733555	0.00012956	0.000162278			GAP43	-4.63641	-1.47503	3.4312e-05	4.52627e-05
SNAI1	-6.79698	-1.17907	7.21878e-12	9.94588e-12			S100B	-1.37397	-0.704601	0.914644	0.921767			EGR2	-4.91205	-1.46239	2.69057e-10	3.83483e-10
GDNF	-4.19867	-1.12196	0.0201732	0.0229494			ITGB7	-5.98372	-0.688481	1.18951e-09	1.69539e-09			JAG1	-2.94477	-1.39525	1.82735e-72	4.11985e-72
BMP7	-2.41875	-1.01851	4.09138e-112	9.39501e-112			APOA1	-8.15101	-0.683539	0.0423008	0.0485676			CCNE1	-6.46441	-1.01119	8.25421e-05	0.000105518
NUMB	0.629615	-1.01385	0	0			GFRA3	-4.72313	-0.623266	2.23561e-08	3.08017e-08			HIP1	-0.0461808	-0.977042	5.86588e-41	1.10207e-40
CCND1	-2.13813	-1.01346	1.30452e-19	1.94893e-19			CHD5	-4.83781	-0.61693	0.00132719	0.00162942			NOTCH2	0.0700081	-0.913076	7.43474e-45	1.46335e-44
CHD7	-0.350062	-1.00148	3.02454e-272	1.04179e-271			VIM	1.31303	-0.56524	1.13275e-35	2.60113e-35			IGFBP6	-3.37327	-0.899362	0.00334611	0.00406782
FOXP3	-8.77334	-0.930393	0.745484	0.745484			SMO	-2.05583	-0.559413	7.89263e-60	2.33021e-59			CHD4	-1.65084	-0.7917	9.76732e-18	1.5331e-17
HES1	-2.77208	-0.893201	2.08803e-22	3.19649e-22			MAL	-3.76	-0.452622	9.98787e-09	1.39157e-08			CTNNB1	-0.234531	-0.786833	6.85411e-50	1.46536e-49
SUZ12	-0.31752	-0.866475	1.22139e-88	2.56699e-88			GAB1	-0.135694	-0.448166	2.13784e-57	6.02481e-57			JAG2	-5.60089	-0.765601	0.000794519	0.000975449
ITGB1	-0.123811	-0.848806	2.38202e-103	5.27448e-103			ZEB1	2.22665	-0.41664	2.16672e-71	6.71718e-71			ITGB7	-6.01444	-0.672214	0.536545	0.55443
NF1	1.35017	-0.819136	0	0			BDNF	-3.07203	-0.36368	0.0582911	0.0663128			ID2	-2.50998	-0.646472	0.0341482	0.0392072
GLI2	0.407419	-0.800708	3.07995e-14	4.44086e-14			WNT5A	-4.07938	-0.362107	1.72269e-16	2.81071e-16			CTNNA2	-2.15935	-0.579363	5.99321e-08	8.25732e-08
MDM2	1.36813	-0.788214	8.14257e-74	1.62851e-73			CHN2	-0.22364	-0.335873	1.13279e-18	1.92419e-18			HHIP	-3.34422	-0.575596	1.44269e-06	1.9445e-06
EED	-2.60625	-0.758536	1.27009e-10	1.6596e-10			MITF	-1.0495	-0.323865	5.16967e-19	8.90332e-19			APOA1	-8.09509	-0.574598	0.849372	0.849372
SOX2	-4.56658	-0.718711	0.377244	0.386597			SEMA3B	-0.937837	-0.240511	8.61271e-13	1.33497e-12			APOE	0.0138377	-0.543488	3.10623e-39	5.74885e-39
NOTCH1	-2.53897	-0.710521	1.32203e-20	1.99917e-20			CHD6	0.52353	-0.187854	1.03902e-39	2.52624e-39			RUNX1	0.481538	-0.501875	0.123049	0.135027
BDNF	-2.99093	-0.674051	1.99011e-12	2.80425e-12			GLI3	1.10119	-0.109684	9.22113e-14	1.46592e-13			SNAI1	-6.71581	-0.392884	0.114892	0.128348
ITGA4	-2.84834	-0.657157	0.229273	0.240931			CHM	-0.203055	-0.0902047	2.81e-32	6.00758e-32			SHH	-8.62021	-0.296122	0.44185	0.460415
GAB1	0.0699017	-0.534537	4.97889e-44	8.81975e-44			CTNNA2	-1.69812	-0.0839323	0.0770091	0.0852601			PLP2	-3.7368	-0.272965	0.0177695	0.0209849
FOXM1	-4.21995	-0.494645	0.000607673	0.000724533			HHIP	-2.82171	-0.0053292	0.412983	0.433982			SUZ12	-0.254514	-0.261805	0.0511152	0.0581495
CHM	-0.275169	-0.464594	1.46991e-18	2.16987e-18			MBP	-1.18597	0.0718799	2.03171e-11	3.11027e-11			CHN1	1.05572	-0.190806	5.68488e-48	1.19479e-47
PLP2	-3.62944	-0.446914	0.0260438	0.0293585			CTNNB1	0.600425	0.136198	0.360335	0.381894			NANOG	-7.42655	-0.171379	0.775162	0.787869
RUNX1	0.806267	-0.427941	0.000330597	0.000401902			MDM2	1.75298	0.143412	0.108444	0.117957			EED	-2.48229	-0.146653	0.00654517	0.00787962
POU3F1	-6.98521	-0.279013	0.445245	0.452544			HIP1	0.996777	0.171949	3.48894e-05	4.46009e-05			NOTCH1	-2.39947	-0.108649	0.113562	0.128015
TFAP2A	-2.78756	-0.249125	0.0308645	0.0344792			JAG1	-1.43268	0.260661	0.031272	0.0362405			NES	-1.68308	-0.032693	1.08362e-19	1.74505e-19
CHD4	-0.992943	-0.23787	0.000605065	0.000724533			LINGO1	-0.410883	0.268957	1.18309e-10	1.76751e-10			HES1	-2.47849	-0.0200543	0.146974	0.159866
TWIST2	-0.745809	-0.235519	3.16879e-11	4.27097e-11			CCNE1	-5.26643	0.326741	0.804882	0.818077			SERPINE1	1.78156	0.020016	1.31162e-10	1.89117e-10
LINGO1	-0.692393	-0.218615	0.656957	0.662298			NUMB	1.29137	0.372869	3.86639e-10	5.64038e-10			LINGO1	-0.593469	0.0378892	6.448e-19	1.02507e-18
GLI3	1.19777	0.021723	0.304495	0.314645			SOX2	-4.00577	0.401131	0.0252245	0.0295079			CHD6	0.748235	0.0769183	2.32412e-09	3.2749e-09
CCNE1	-5.50414	0.0886114	0.0152486	0.0175077			ITGB1	0.510615	0.428614	5.37179e-09	7.56934e-09			NGFR	-0.828133	0.0833214	4.12349e-43	7.86634e-43
CHD6	0.706134	0.0978861	3.48444e-13	4.96633e-13			SOX9	-1.34821	0.46219	1.52062e-24	2.9462e-24			GLI3	1.30084	0.12193	1.49072e-15	2.28209e-15
NEUROG2	-10.9188	0.151861	0.164559	0.17467			CDH2	0.0192593	0.466426	9.48922e-10	1.36821e-09			FOXP3	-8.26841	0.198902	0.771813	0.787869
OLIG2	-9.06959	0.168881	0.164809	0.17467			ERBB3	-3.10469	0.507093	0.0707997	0.0798105			ITGA4	-2.366	0.298474	8.77764e-11	1.2805e-10
CTNNB1	0.539973	0.187106	7.19338e-27	1.11497e-26			FOXC1	-2.92395	0.523231	1.08732e-13	1.70669e-13			NFIB	2.02011	0.348076	4.77249e-85	1.0959e-84
DRP2	-7.35618	0.201769	0.000226657	0.000278272			BMP7	-1.60902	0.563193	2.36773e-10	3.49521e-10			GDNF	-3.46011	0.367884	0.232288	0.248308
HIP1	0.91384	0.211642	5.91628e-36	9.78159e-36			CD74	-0.430737	0.576105	2.23926e-17	3.75228e-17			SEMA5A	2.22115	0.451955	0	0
MMP7	-7.3016	0.223362	0.00166167	0.00194384			NEUROG2	-10.4695	0.6249	0.565223	0.579237			GFAP	-7.15231	0.470386	0.0214334	0.025073
HHIP	-2.75561	0.23266	8.54099e-05	0.000105908			CHD7	0.500685	0.627849	1.10088e-51	2.90446e-51			CCND1	-1.30376	0.5348	1.89916e-26	3.22597e-26
JAG1	-1.58039	0.235061	6.02236e-44	1.05179e-43			CHD4	-0.422929	0.636577	0.00673784	0.00811157			NF1	2.14212	0.581567	1.43076e-187	4.6688e-187
FOXC1	-3.26204	0.289275	0.0026596	0.00308216			OLIG2	-8.60838	0.646908	0.921767	0.921767			MAG	-6.73854	0.594053	0.120182	0.133058
CTNNA2	-1.55181	0.295423	0.0341256	0.0377819			ITGA4	-2.10185	0.677631	0.000236485	0.000293241			JUN	0.994255	0.604886	1.25263e-183	3.88315e-183
RUNX2	2.446	0.301862	0	0			PLP2	-2.94553	0.696713	0.455994	0.475154			SOX2	-3.60271	0.832567	2.99067e-05	3.98756e-05
SOX9	-1.62219	0.362852	1.27147e-10	1.6596e-10			NF1	2.1843	0.709726	9.06941e-164	4.49843e-163			STAT2	0.940163	0.850095	1.63422e-225	6.14069e-225
NRG1	2.14165	0.428186	4.71186e-28	7.39583e-28			RUNX1	1.52995	0.759937	6.41803e-08	8.74545e-08			MMP7	-6.57912	0.903351	0.360019	0.378325
JUN	0.592154	0.522512	2.52954e-09	3.26733e-09			ZEB2	1.99812	0.873886	1.09801e-251	6.48348e-251			SERPINE2	0.505196	0.957058	5.34302e-168	1.54078e-167
NFIB	1.86143	0.624981	7.16795e-167	2.02006e-166			POU3F1	-6.229	0.873953	0.269799	0.288406			CHM	0.700946	0.96136	3.51841e-175	1.03877e-174
APOA1	-7.39772	0.73297	0.107606	0.117045			NOTCH1	-1.58606	0.934982	5.22494e-22	9.38974e-22			ITGB1	1.04312	1.01537	1.76612e-135	4.56248e-135
ITGB7	-5.21782	0.776841	1.97202e-08	2.52093e-08			CCND1	-1.03336	0.971976	0.0240039	0.0283475			CHD7	0.886848	1.02137	2.40588e-243	9.3228e-243
WNT5A	-3.57625	0.889458	7.10763e-50	1.27731e-49			TWIST2	0.0770129	0.988185	9.54645e-44	2.41584e-43			DRP2	-6.48171	1.08264	0.796395	0.80287
MITF	-0.572408	0.927406	5.12373e-116	1.22181e-115			EED	-1.58567	1.00473	4.86615e-22	8.87356e-22			BMP7	-1.08905	1.12681	2.06923e-143	5.70187e-143
CHN2	0.266778	0.94572	1.78613e-131	4.52e-131			STAT2	0.97509	1.01706	9.88463e-37	2.3571e-36			NRG1	3.06874	1.21609	0	0
APOE	0.734349	1.02977	0.00144109	0.00170186			CDKN2A	-1.403	1.03575	2.25559e-16	3.63238e-16			MDM2	2.67818	1.2242	3.88533e-187	1.23533e-186
CHD5	-4.08529	1.06498	6.81452e-08	8.62245e-08			FOXP3	-7.65019	1.05057	0.543953	0.562085			RUNX2	3.41751	1.23499	0.000210375	0.0002635
GFAP	-7.33377	1.09565	0.265129	0.276269			HES1	-1.62751	1.10503	1.16824e-24	2.29939e-24			NUMB	2.11533	1.32644	0	0
SMO	-1.33834	1.16392	1.23028e-207	3.63225e-207			L1CAM	-1.75179	1.13061	2.68843e-26	5.37686e-26			GAB1	1.38434	1.3534	0	0
NANOG	-7.02305	1.19318	4.43635e-06	5.55665e-06			FOXM1	-3.21093	1.13312	0.101282	0.111141			BDNF	-1.52769	1.47914	3.60243e-38	6.56913e-38
ZEB1	2.82647	1.20302	0	0			ITGB8	3.23392	1.14766	4.41589e-53	1.19037e-52			TFAP2A	-1.24685	1.78433	4.29317e-193	1.43879e-192
SERPINE1	2.01837	1.23659	1.1555e-140	2.98504e-140			SUZ12	0.858142	1.16775	1.52707e-136	7.01323e-136			MBP	0.296824	1.88977	0	0
ID2	-1.65596	1.28156	6.63643e-18	9.68139e-18			GDNF	-2.8996	1.18496	0.0749301	0.0837056			MATN2	1.63838	1.95425	0	0
SEMA5A	2.08649	1.30763	1.75255e-87	3.62195e-87			SERPINE2	0.602369	1.24019	4.37273e-07	5.8303e-07			FOXD3	-1.95294	2.45371	1.02731e-264	4.10923e-264
JAG2	-4.61409	1.44294	2.04829e-34	3.29855e-34			DHH	-3.73742	1.3615	8.30793e-07	1.09594e-06			ZEB2	3.26705	2.49482	0	0
CXCL2	-4.71606	1.45775	3.11347e-12	4.33787e-12			PLP1	-1.89504	1.41958	1.14003e-80	3.92678e-80			PLP1	-0.978161	2.51882	0	0
NOTCH2	1.20786	1.5436	0	0			SNAI1	-5.24138	1.54536	2.24559e-20	3.97791e-20			VIM	3.80938	2.62273	0	0
TWIST1	-0.722262	1.69703	5.39882e-250	1.71655e-249			GLI2	1.84385	1.62222	1.15421e-168	6.22269e-168			SOX10	-0.464849	2.8182	0	0
WNT11	-6.54871	1.70383	2.63711e-11	3.59343e-11			MAG	-6.06077	1.68395	8.01601e-11	1.21218e-10			SLIT2	4.0254	3.10336	0	0
CLDN1	-2.49284	1.74137	1.25467e-64	2.35726e-64			CHN1	2.48368	1.78056	0	0			ITGB8	4.77405	3.34806	0	0
NGF	-2.30857	2.06545	5.20061e-145	1.37208e-144			SHH	-7.05142	1.85989	0.0220224	0.0262575			L1CAM	-0.167016	3.42007	0	0
GREM1	-3.81147	2.23366	6.16361e-59	1.12395e-58			FOXD3	-2.45568	2.06997	1.07197e-99	4.028e-99			SEMA3B	1.70415	3.43543	0	0
CDH3	-2.89678	2.34436	3.74134e-123	9.27853e-123			SOX10	-1.17727	2.07954	2.24943e-58	6.48672e-58			DHH	-2.25567	3.5295	0	0
LAMA2	4.41142	2.42307	0	0			MATN2	1.67063	2.49646	0	0			CDH2	2.15037	3.57071	0	0
PAX6	-4.79749	2.47693	2.63734e-35	4.30303e-35			NES	-0.0251852	2.51792	0	0			ADGRB3	3.50946	3.61982	0	0
GAS1	-3.8315	2.8175	1.36953e-79	2.78397e-79			MYCN	-5.92881	2.56948	1.79038e-60	5.4148e-60			ERBB3	-0.969353	3.65451	0	0
WISP1	-1.87256	3.20597	1.11422e-273	3.94753e-273			CXCL12	-1.79726	2.68441	7.05615e-263	4.37481e-262			MAL	-0.735003	3.92872	0	0
RSPO2	-2.89066	3.29318	6.51962e-39	1.09248e-38			GLI1	-2.22755	2.71918	1.96984e-136	8.72356e-136			PMP22	2.81802	4.18058	0	0
FABP4	-4.92059	3.68324	5.51269e-39	9.36403e-39			EGR2	-1.7791	2.85096	1.03808e-131	4.1523e-131			CD74	1.85323	4.1977	0	0
SNAI2	-2.25578	3.93833	1.45444e-268	4.87436e-268			CDH12	3.8614	3.28372	0	0			CDKN2A	0.561441	4.2356	0	0
BMP4	-3.48034	4.31139	7.63654e-67	1.45682e-66			IGFBP6	-0.58402	3.41448	0	0			GFRA3	-1.33238	4.61676	0	0
PAX3	-1.09017	4.42203	0	0			PTCH1	1.80014	3.52415	0	0			ALDH1A1	2.52247	4.86944	0	0
ASTN1	-2.6054	4.82876	4.05771e-189	1.17013e-188			NGFR	1.20071	3.96833	0	0			CDH1	0.0735675	4.93466	0	0
HES5	-9.70945	5.06883	0.0605387	0.0664318			MYOC	-2.86395	4.56352	3.16236e-166	1.63389e-165			S100B	2.31911	5.7857	0	0
ALDH1L1	-3.35209	6.13577	1.42691e-163	3.93193e-163			GAP43	-0.978039	4.99987	0	0			MPZ	0.232946	6.08965	0	0
OTX2	-4.90373	7.9936	7.25575e-70	1.42812e-69			APOD	4.47989	5.59344	0	0			PMP2	-0.450891	6.33932	0	0
