# Supplementary material for: Multiplatform molecular profiling uncovers two subgroups of malignant peripheral nerve sheath tumors with distinct therapeutic vulnerabilities
Source: Nat Commun. 2023 May 10;14:2696. doi: 10.1038/s41467-023-38432-6 (PMC10172395; doi:10.1038/s41467-023-38432-6)
Supplement: Supplementary file 7 — Supplementary Data 4 [file 41467_2023_38432_MOESM7_ESM.xlsx]

## Sheet: Sheet1
MPNST-G1	Top Hits in Drug Screen
Drug_class	Class284	Class30	Class32	Class308	Class166	Class141	Class74	Class152	Class191	Class81	Class147	Class1	Class85	Class210	Class314	Class18	Class95	Class14	Class145	Class160	Class197	Class21	Class239	Class311	Class75	Class99	Class146	Class242	Class4	Class43	Class71	Class169	Class173	Class224	Class250	Class3	Class6	Class70	Class109	Class11	Class129	Class195	Class230	Class295	Class49	Class7	Class112	Class178	Class272
BestOverlap	92	67	38	34	33	31	29	22	22	17	16	14	14	10	10	9	8	7	7	7	7	7	7	7	7	7	6	6	6	6	6	5	5	5	5	5	5	5	4	4	3	3	3	3	3	3	2	2	2
BestSigGenes	92	67	38	34	33	31	29	22	22	17	16	14	14	10	10	9	8	7	7	7	7	7	7	7	7	7	6	6	6	6	6	5	5	5	5	5	5	5	4	4	3	3	3	3	3	3	2	2	2
BestScore	100	100	100	100	100	100	100	100	100	100	100	100	100	100	100	100	100	100	100	100	100	100	100	100	100	100	100	100	100	100	100	100	100	100	100	100	100	100	100	100	100	100	100	100	100	100	100	100	100
MPNST-G2	Top Hits In Drug Screen
Drug_class	Class151	Class218	Class32	Class286	Class68	Class279	Class308	Class303	Class210	Class56	Class28	Class30	Class20	Class252	Class104	Class112	Class173	Class109	Class292	Class313	Class47	Class293	Class172	Class184	Class250	Class43	Class44	Class50	Class220	Class238	Class41	Class131	Class136	Class169	Class272	Class117	Class95	Class97	Class114	Class130	Class147	Class148	Class179	Class27	Class288	Class59	Class90	Class92	Class57
BestOverlap	40	34	28	24	21	18	18	17	15	15	14	14	13	13	10	10	10	9	9	9	9	7	6	6	5	5	5	5	4	4	4	3	3	3	3	2	2	2	1	1	1	1	1	1	1	1	1	1	38
BestSigGenes	40	34	28	24	21	18	18	17	15	15	14	14	13	13	10	10	10	9	9	9	9	7	6	6	5	5	5	5	4	4	4	3	3	3	3	2	2	2	1	1	1	1	1	1	1	1	1	1	37
BestScore	100	100	100	100	100	100	100	100	100	100	100	100	100	100	100	100	100	100	100	100	100	100	100	100	100	100	100	100	100	100	100	100	100	100	100	100	100	100	100	100	100	100	100	100	100	100	100	100	97.3684
NF-G3	Top Hits in Drug Screen
Drug_class	Class177	Class267	Class98	Class328	Class274	Class282	Class218	Class277	Class33	Class279	Class303	Class200	Class47	Class104	Class148	Class204	Class217	Class250	Class59	Class184	Class21	Class295	Class292	Class122	Class129	Class7	Class195	Class183	Class128	Class3	Class9	Class329	Class162	Class270	Class322	Class90	Class151	Class286	Class313	Class119	Class19	Class226	Class266	Class68	Class44	Class102	Class212	Class201	Class236
BestOverlap	163	113	96	95	80	72	48	43	30	24	21	20	19	18	15	14	14	14	13	9	9	9	8	7	6	6	5	4	3	3	3	2	1	1	1	1	76	42	35	30	17	78	121	23	22	109	60	6	272
BestSigGenes	163	113	96	95	80	72	48	43	30	24	21	20	19	18	15	14	14	14	13	9	9	9	8	7	6	6	5	4	3	3	3	2	1	1	1	1	75	41	34	29	16	73	111	20	19	92	50	5	212
BestScore	100	100	100	100	100	100	100	100	100	100	100	100	100	100	100	100	100	100	100	100	100	100	100	100	100	100	100	100	100	100	100	100	100	100	100	100	98.6842	97.619	97.1429	96.6667	94.1176	93.5897	91.7355	86.9565	86.3636	84.4037	83.3333	83.3333	77.9412
Drug	Class of Drug
Terazosin%DrugBank%DB01162	Class1
Imipramine%DrugBank%DB00458	Class1
Sertindole%DrugBank%DB06144	Class1
Bevantolol%DrugBank%DB01295	Class1
Carvedilol%DrugBank%DB01136	Class1
Naphazoline%DrugBank%DB06711	Class1
Chlorpromazine%DrugBank%DB00477	Class1
Doxepin%DrugBank%DB01142	Class1
Iloperidone%DrugBank%DB04946	Class1
Nicardipine%DrugBank%DB00622	Class1
Mirtazapine%DrugBank%DB00370	Class1
Clozapine%DrugBank%DB00363	Class1
Xylometazoline%DrugBank%DB06694	Class1
Zuclopenthixol%DrugBank%DB01624	Class1
Quetiapine%DrugBank%DB01224	Class1
Levonordefrin%DrugBank%DB06707	Class1
Phendimetrazine%DrugBank%DB01579	Class1
Phenylpropanolamine%DrugBank%DB00397	Class1
Midodrine%DrugBank%DB00211	Class1
Asenapine%DrugBank%DB06216	Class1
Amitriptyline%DrugBank%DB00321	Class1
Ergonovine%DrugBank%DB01253	Class1
Benzphetamine%DrugBank%DB00865	Class1
Trimipramine%DrugBank%DB00726	Class1
Dronedarone%DrugBank%DB04855	Class1
Nicergoline%DrugBank%DB00699	Class1
Acepromazine%DrugBank%DB01614	Class1
Phentolamine%DrugBank%DB00692	Class1
Risperidone%DrugBank%DB00734	Class1
Promethazine%DrugBank%DB01069	Class1
Dextroamphetamine%DrugBank%DB01576	Class1
Methotrimeprazine%DrugBank%DB01403	Class1
Apraclonidine%DrugBank%DB00964	Class1
Tolazoline%DrugBank%DB00797	Class1
Maprotiline%DrugBank%DB00934	Class1
Olanzapine%DrugBank%DB00334	Class1
Epinephrine%DrugBank%DB00668	Class1
Trifluoperazine%DrugBank%DB00831	Class1
Ergotamine%DrugBank%DB00696	Class1
Ephedrine%DrugBank%DB01364	Class1
Citalopram%DrugBank%DB00215	Class1
Trazodone%DrugBank%DB00656	Class1
Paliperidone%DrugBank%DB01267	Class1
Clonidine%DrugBank%DB00575	Class1
Tetryzoline%DrugBank%DB06764	Class1
Doxazosin%DrugBank%DB00590	Class1
Loxapine%DrugBank%DB00408	Class1
Fenoldopam%DrugBank%DB00800	Class1
Flupentixol%DrugBank%DB00875	Class1
Methoxamine%DrugBank%DB00723	Class1
Ergoloid mesylate%DrugBank%DB01049	Class1
Aripiprazole%DrugBank%DB01238	Class1
Alfuzosin%DrugBank%DB00346	Class1
Amoxapine%DrugBank%DB00543	Class1
Bromocriptine%DrugBank%DB01200	Class1
Labetalol%DrugBank%DB00598	Class1
Metaraminol%DrugBank%DB00610	Class1
Dapiprazole%DrugBank%DB00298	Class1
Droxidopa%DrugBank%DB06262	Class1
Norepinephrine%DrugBank%DB00368	Class1
Propiomazine%DrugBank%DB00777	Class1
Thioproperazine%DrugBank%DB01622	Class1
Silodosin%DrugBank%DB06207	Class1
Amphetamine%DrugBank%DB00182	Class1
Escitalopram%DrugBank%DB01175	Class1
Isometheptene%DrugBank%DB06706	Class1
Mianserin%DrugBank%DB06148	Class1
Droperidol%DrugBank%DB00450	Class1
Thioridazine%DrugBank%DB00679	Class1
Pergolide%DrugBank%DB01186	Class1
Mephentermine%DrugBank%DB01365	Class1
Pseudoephedrine%DrugBank%DB00852	Class1
Epinastine%DrugBank%DB00751	Class1
Prazosin%DrugBank%DB00457	Class1
Tamsulosin%DrugBank%DB00706	Class1
Phenylephrine%DrugBank%DB00388	Class1
Oxymetazoline%DrugBank%DB00935	Class1
Dipivefrin%DrugBank%DB00449	Class1
Nortriptyline%DrugBank%DB00540	Class1
Promazine%DrugBank%DB00420	Class1
Phenoxybenzamine%DrugBank%DB00925	Class1
Ziprasidone%DrugBank%DB00246	Class1
Desipramine%DrugBank%DB01151	Class1
Cabergoline%DrugBank%DB00248	Class1
Nefazodone%DrugBank%DB01149	Class1
Astemizole%DrugBank%DB00637	Class2
Carbinoxamine%DrugBank%DB00748	Class2
Antazoline%DrugBank%DB08799	Class2
Ketotifen%DrugBank%DB00920	Class2
Azatadine%DrugBank%DB00719	Class2
Histamine Phosphate%DrugBank%DB00667	Class2
Betahistine%DrugBank%DB06698	Class2
Diphenylpyraline%DrugBank%DB01146	Class2
Doxylamine%DrugBank%DB00366	Class2
Methdilazine%DrugBank%DB00902	Class2
Isothipendyl%DrugBank%DB08802	Class2
Levocabastine%DrugBank%DB01106	Class2
Olopatadine%DrugBank%DB00768	Class2
Mepyramine%DrugBank%DB06691	Class2
Chlorcyclizine%DrugBank%DB08936	Class2
Clofedanol%DrugBank%DB04837	Class2
Cariprazine%DrugBank%DB06016	Class2
Alcaftadine%DrugBank%DB06766	Class2
Aceprometazine%DrugBank%DB01615	Class2
Cetirizine%DrugBank%DB00341	Class2
Bromodiphenhydramine%DrugBank%DB01237	Class2
Fexofenadine%DrugBank%DB00950	Class2
Chlorprothixene%DrugBank%DB01239	Class2
Mequitazine%DrugBank%DB01071	Class2
Loratadine%DrugBank%DB00455	Class2
Meclizine%DrugBank%DB00737	Class2
Diphenhydramine%DrugBank%DB01075	Class2
Dimetindene%DrugBank%DB08801	Class2
Phenindamine%DrugBank%DB01619	Class2
Cinnarizine%DrugBank%DB00568	Class2
Triprolidine%DrugBank%DB00427	Class2
Desloratadine%DrugBank%DB00967	Class2
Chlorphenamine%DrugBank%DB01114	Class2
Pheniramine%DrugBank%DB01620	Class2
Chloropyramine%DrugBank%DB08800	Class2
Dimenhydrinate%DrugBank%DB00985	Class2
Hydroxyzine%DrugBank%DB00557	Class2
Butriptyline%DrugBank%DB09016	Class2
Tripelennamine%DrugBank%DB00792	Class2
Brompheniramine%DrugBank%DB00835	Class2
Alimemazine%DrugBank%DB01246	Class2
Levocetirizine%DrugBank%DB06282	Class2
Emedastine%DrugBank%DB01084	Class2
Cyproheptadine%DrugBank%DB00434	Class2
Flunarizine%DrugBank%DB04841	Class2
Buclizine%DrugBank%DB00354	Class2
Cyclizine%DrugBank%DB01176	Class2
Dexbrompheniramine%DrugBank%DB00405	Class2
Clemastine%DrugBank%DB00283	Class2
Azelastine%DrugBank%DB00972	Class2
Bilastine%DrugBank%DB11591	Class2
Orphenadrine%DrugBank%DB01173	Class2
Bepotastine%DrugBank%DB04890	Class2
Benzatropine%DrugBank%DB00245	Class2
Tiotropium%DrugBank%DB01409	Class3
Methantheline%DrugBank%DB00940	Class3
Solifenacin%DrugBank%DB01591	Class3
Hyoscyamine%DrugBank%DB00424	Class3
Darifenacin%DrugBank%DB00496	Class3
Minaprine%DrugBank%DB00805	Class3
Tolterodine%DrugBank%DB01036	Class3
Molindone%DrugBank%DB01618	Class3
Clidinium%DrugBank%DB00771	Class3
Pethidine%DrugBank%DB00454	Class3
Trospium%DrugBank%DB00209	Class3
Disopyramide%DrugBank%DB00280	Class3
Mepenzolate%DrugBank%DB04843	Class3
Propantheline%DrugBank%DB00782	Class3
Methylscopolamine bromide%DrugBank%DB00462	Class3
Tropicamide%DrugBank%DB00809	Class3
Diphenidol%DrugBank%DB01231	Class3
Triflupromazine%DrugBank%DB00508	Class3
Ethopropazine%DrugBank%DB00392	Class3
Oxyphenonium%DrugBank%DB00219	Class3
Dicyclomine%DrugBank%DB00804	Class3
Scopolamine%DrugBank%DB00747	Class3
Cocaine%DrugBank%DB00907	Class3
Ketamine%DrugBank%DB01221	Class3
Atropine%DrugBank%DB00572	Class3
Oxyphencyclimine%DrugBank%DB00383	Class3
Metixene%DrugBank%DB00340	Class3
Cryptenamine%DrugBank%DB00785	Class3
Paroxetine%DrugBank%DB00715	Class3
Metoclopramide%DrugBank%DB01233	Class3
Cyclopentolate%DrugBank%DB00979	Class3
Fesoterodine%DrugBank%DB06702	Class3
Oxybutynin%DrugBank%DB01062	Class3
Umeclidinium%DrugBank%DB09076	Class3
Flavoxate%DrugBank%DB01148	Class3
Cycrimine%DrugBank%DB00942	Class3
Pirenzepine%DrugBank%DB00670	Class3
Procyclidine%DrugBank%DB00387	Class3
Carbachol%DrugBank%DB00411	Class3
Trihexyphenidyl%DrugBank%DB00376	Class3
Homatropine Methylbromide%DrugBank%DB00725	Class3
Anisotropine Methylbromide%DrugBank%DB00517	Class3
Succinylcholine%DrugBank%DB00202	Class3
Biperiden%DrugBank%DB00810	Class3
Ipratropium bromide%DrugBank%DB00332	Class3
Aclidinium%DrugBank%DB08897	Class3
Glycopyrronium%DrugBank%DB00986	Class3
Pilocarpine%DrugBank%DB01085	Class3
Cevimeline%DrugBank%DB00185	Class3
Thiothixene%DrugBank%DB01623	Class4
Perphenazine%DrugBank%DB00850	Class4
Domperidone%DrugBank%DB01184	Class4
Lurasidone%DrugBank%DB08815	Class4
Mesoridazine%DrugBank%DB00933	Class4
Haloperidol%DrugBank%DB00502	Class4
Ropinirole%DrugBank%DB00268	Class4
Dopamine%DrugBank%DB00988	Class4
Sulpiride%DrugBank%DB00391	Class4
Apomorphine%DrugBank%DB00714	Class4
Pipotiazine%DrugBank%DB01621	Class4
Prochlorperazine%DrugBank%DB00433	Class4
Yohimbine%DrugBank%DB01392	Class4
Brexpiprazole%DrugBank%DB09128	Class4
Alizapride%DrugBank%DB01425	Class4
Pimozide%DrugBank%DB01100	Class4
Acetophenazine%DrugBank%DB01063	Class4
Fluspirilene%DrugBank%DB04842	Class4
Remoxipride%DrugBank%DB00409	Class4
Fluphenazine%DrugBank%DB00623	Class4
Buspirone%DrugBank%DB00490	Class4
Memantine%DrugBank%DB01043	Class4
Lisuride%DrugBank%DB00589	Class4
Amantadine%DrugBank%DB00915	Class4
Rotigotine%DrugBank%DB05271	Class4
Pramipexole%DrugBank%DB00413	Class4
Tetrabenazine%DrugBank%DB04844	Class4
Levodopa%DrugBank%DB01235	Class4
Bromopride%DrugBank%DB09018	Class4
Amisulpride%DrugBank%DB06288	Class4
Dexmedetomidine%DrugBank%DB00633	Class5
Guanfacine%DrugBank%DB01018	Class5
Methyldopa%DrugBank%DB00968	Class5
Flupirtine%DrugBank%DB06623	Class5
Propericiazine%DrugBank%DB01608	Class5
Methamphetamine%DrugBank%DB01577	Class5
Guanabenz%DrugBank%DB00629	Class5
Dihydroergotamine%DrugBank%DB00320	Class5
Brimonidine%DrugBank%DB00484	Class5
Ephedra%DrugBank%DB01363	Class5
Bethanidine%DrugBank%DB00217	Class5
Tizanidine%DrugBank%DB00697	Class5
Lofexidine%DrugBank%DB04948	Class5
Donepezil%DrugBank%DB00843	Class6
Cinitapride%DrugBank%DB08810	Class6
Cisapride%DrugBank%DB00604	Class6
Clomipramine%DrugBank%DB01242	Class6
Methysergide%DrugBank%DB00247	Class6
Flibanserin%DrugBank%DB04908	Class6
Cyclobenzaprine%DrugBank%DB00924	Class6
Butabarbital%DrugBank%DB00237	Class7
Clobazam%DrugBank%DB00349	Class7
Quazepam%DrugBank%DB01589	Class7
Flurazepam%DrugBank%DB00690	Class7
Talbutal%DrugBank%DB00306	Class7
Temazepam%DrugBank%DB00231	Class7
Thiopental%DrugBank%DB00599	Class7
Enflurane%DrugBank%DB00228	Class7
Triazolam%DrugBank%DB00897	Class7
Ethanol%DrugBank%DB00898	Class7
Flumazenil%DrugBank%DB01205	Class7
Sevoflurane%DrugBank%DB01236	Class7
Isoflurane%DrugBank%DB00753	Class7
Acamprosate%DrugBank%DB00659	Class7
Nitrazepam%DrugBank%DB01595	Class7
Quinidine barbiturate%DrugBank%DB01346	Class7
Progabide%DrugBank%DB00837	Class7
Meprobamate%DrugBank%DB00371	Class7
Methoxyflurane%DrugBank%DB01028	Class7
Butalbital%DrugBank%DB00241	Class7
Estazolam%DrugBank%DB01215	Class7
Cinolazepam%DrugBank%DB01594	Class7
Glutethimide%DrugBank%DB01437	Class7
Pentobarbital%DrugBank%DB00312	Class7
Methylphenobarbital%DrugBank%DB00849	Class7
Fludiazepam%DrugBank%DB01567	Class7
Clonazepam%DrugBank%DB01068	Class7
Thiamylal%DrugBank%DB01154	Class7
Secobarbital%DrugBank%DB00418	Class7
Eszopiclone%DrugBank%DB00402	Class7
Lorazepam%DrugBank%DB00186	Class7
Amobarbital%DrugBank%DB01351	Class7
Methyprylon%DrugBank%DB01107	Class7
Clorazepate%DrugBank%DB00628	Class7
Desflurane%DrugBank%DB01189	Class7
Diazepam%DrugBank%DB00829	Class7
Chlordiazepoxide%DrugBank%DB00475	Class7
Hexobarbital%DrugBank%DB01355	Class7
Ketazolam%DrugBank%DB01587	Class7
Zolpidem%DrugBank%DB00425	Class7
Methohexital%DrugBank%DB00474	Class7
Halazepam%DrugBank%DB00801	Class7
Aprobarbital%DrugBank%DB01352	Class7
Zaleplon%DrugBank%DB00962	Class7
Butethal%DrugBank%DB01353	Class7
Adinazolam%DrugBank%DB00546	Class7
Topiramate%DrugBank%DB00273	Class7
Oxazepam%DrugBank%DB00842	Class7
Primidone%DrugBank%DB00794	Class7
Zopiclone%DrugBank%DB01198	Class7
Bromazepam%DrugBank%DB01558	Class7
Prazepam%DrugBank%DB01588	Class7
Etomidate%DrugBank%DB00292	Class7
Midazolam%DrugBank%DB00683	Class7
Heptabarbital%DrugBank%DB01354	Class7
Propofol%DrugBank%DB00818	Class7
Ginkgo biloba%DrugBank%DB01381	Class7
Alprazolam%DrugBank%DB00404	Class7
Phenobarbital%DrugBank%DB01174	Class7
Halothane%DrugBank%DB01159	Class7
Ethchlorvynol%DrugBank%DB00189	Class7
Clotiazepam%DrugBank%DB01559	Class7
Thiocolchicoside%DrugBank%DB11582	Class7
Gallamine Triethiodide%DrugBank%DB00483	Class8
Mivacurium%DrugBank%DB01226	Class8
Pipecuronium%DrugBank%DB01338	Class8
Metocurine%DrugBank%DB01336	Class8
Rocuronium%DrugBank%DB00728	Class8
Pancuronium%DrugBank%DB01337	Class8
Bethanechol%DrugBank%DB01019	Class8
Doxacurium chloride%DrugBank%DB01135	Class8
Sumatriptan%DrugBank%DB00669	Class9
Ondansetron%DrugBank%DB00904	Class9
Bopindolol%DrugBank%DB08807	Class9
Penbutolol%DrugBank%DB01359	Class9
Alverine%DrugBank%DB01616	Class9
Naratriptan%DrugBank%DB00952	Class9
Pindolol%DrugBank%DB00960	Class9
Eletriptan%DrugBank%DB00216	Class9
Zolmitriptan%DrugBank%DB00315	Class9
Propranolol%DrugBank%DB00571	Class9
Vortioxetine%DrugBank%DB09068	Class9
Vilazodone%DrugBank%DB06684	Class9
Alprenolol%DrugBank%DB00866	Class9
Isopropamide%DrugBank%DB01625	Class10
Methacholine%DrugBank%DB06709	Class10
Diphemanil Methylsulfate%DrugBank%DB00729	Class10
Tramadol%DrugBank%DB00193	Class10
Acebutolol%DrugBank%DB01193	Class11
Betaxolol%DrugBank%DB00195	Class11
Isoprenaline%DrugBank%DB01064	Class11
Bisoprolol%DrugBank%DB00612	Class11
Pirbuterol%DrugBank%DB01291	Class11
Isoetarine%DrugBank%DB00221	Class11
Dobutamine%DrugBank%DB00841	Class11
Sotalol%DrugBank%DB00489	Class11
Arbutamine%DrugBank%DB01102	Class11
Timolol%DrugBank%DB00373	Class11
Oxprenolol%DrugBank%DB01580	Class11
Bupranolol%DrugBank%DB08808	Class11
Clenbuterol%DrugBank%DB01407	Class11
Levobunolol%DrugBank%DB01210	Class11
Celiprolol%DrugBank%DB04846	Class11
Metoprolol%DrugBank%DB00264	Class11
Esmolol%DrugBank%DB00187	Class11
Fenoterol%DrugBank%DB01288	Class11
Carteolol%DrugBank%DB00521	Class11
Practolol%DrugBank%DB01297	Class11
Atenolol%DrugBank%DB00335	Class11
Metipranolol%DrugBank%DB01214	Class11
Salbutamol%DrugBank%DB01001	Class11
Nebivolol%DrugBank%DB04861	Class11
Nadolol%DrugBank%DB01203	Class11
Amiodarone%DrugBank%DB01118	Class11
Vilanterol%DrugBank%DB09082	Class12
Terbutaline%DrugBank%DB00871	Class12
Indacaterol%DrugBank%DB05039	Class12
Salmeterol%DrugBank%DB00938	Class12
Orciprenaline%DrugBank%DB00816	Class12
Bambuterol%DrugBank%DB01408	Class12
Olodaterol%DrugBank%DB09080	Class12
Formoterol%DrugBank%DB00983	Class12
Arformoterol%DrugBank%DB01274	Class12
Ritodrine%DrugBank%DB00867	Class12
Procaterol%DrugBank%DB01366	Class12
Modafinil%DrugBank%DB00745	Class13
Lisdexamfetamine%DrugBank%DB01255	Class13
Mazindol%DrugBank%DB00579	Class14
Desvenlafaxine%DrugBank%DB06700	Class14
Levomilnacipran%DrugBank%DB08918	Class14
Guanadrel%DrugBank%DB00226	Class14
Guanethidine%DrugBank%DB01170	Class14
Debrisoquin%DrugBank%DB04840	Class14
Atomoxetine%DrugBank%DB00289	Class14
Protriptyline%DrugBank%DB00344	Class14
Duloxetine%DrugBank%DB00476	Class14
Milnacipran%DrugBank%DB04896	Class14
Phenmetrazine%DrugBank%DB00830	Class14
Venlafaxine%DrugBank%DB00285	Class14
Bupropion%DrugBank%DB01156	Class14
Diethylpropion%DrugBank%DB00937	Class14
Sibutramine%DrugBank%DB01105	Class14
Methylphenidate%DrugBank%DB00422	Class14
Reboxetine%DrugBank%DB00234	Class14
Dexmethylphenidate%DrugBank%DB06701	Class14
Tapentadol%DrugBank%DB06204	Class14
Phentermine%DrugBank%DB00191	Class14
Dextromethorphan%DrugBank%DB00514	Class14
Methylergometrine%DrugBank%DB00353	Class15
Pomalidomide%DrugBank%DB08910	Class16
Salsalate%DrugBank%DB01399	Class16
Tolmetin%DrugBank%DB00500	Class16
Piroxicam%DrugBank%DB00554	Class16
Tenoxicam%DrugBank%DB00469	Class16
Phenylbutazone%DrugBank%DB00812	Class16
Naproxen%DrugBank%DB00788	Class16
Tiaprofenic acid%DrugBank%DB01600	Class16
Fenoprofen%DrugBank%DB00573	Class16
Indomethacin%DrugBank%DB00328	Class16
Meloxicam%DrugBank%DB00814	Class16
Flurbiprofen%DrugBank%DB00712	Class16
Sulindac%DrugBank%DB00605	Class16
Ketoprofen%DrugBank%DB01009	Class16
Nepafenac%DrugBank%DB06802	Class16
Lenalidomide%DrugBank%DB00480	Class16
Antrafenine%DrugBank%DB01419	Class16
Meclofenamic acid%DrugBank%DB00939	Class16
Thalidomide%DrugBank%DB01041	Class16
Oxaprozin%DrugBank%DB00991	Class16
Lornoxicam%DrugBank%DB06725	Class16
Etodolac%DrugBank%DB00749	Class16
Ketorolac%DrugBank%DB00465	Class16
Mefenamic acid%DrugBank%DB00784	Class16
Celecoxib%DrugBank%DB00482	Class16
Lumiracoxib%DrugBank%DB01283	Class16
Aminosalicylic Acid%DrugBank%DB00233	Class16
Acetaminophen%DrugBank%DB00316	Class16
Salicylic acid%DrugBank%DB00936	Class16
Suprofen%DrugBank%DB00870	Class16
Trisalicylate-choline%DrugBank%DB01401	Class16
Nabumetone%DrugBank%DB00461	Class16
Bromfenac%DrugBank%DB00963	Class16
Diclofenac%DrugBank%DB00586	Class16
Sulfasalazine%DrugBank%DB00795	Class16
Antipyrine%DrugBank%DB01435	Class16
Dihomo-gamma-linolenic acid%DrugBank%DB00154	Class16
Niflumic Acid%DrugBank%DB04552	Class16
Nimesulide%DrugBank%DB04743	Class16
Magnesium salicylate%DrugBank%DB01397	Class16
Mesalazine%DrugBank%DB00244	Class16
Diflunisal%DrugBank%DB00861	Class16
Carprofen%DrugBank%DB00821	Class16
Icosapent%DrugBank%DB00159	Class16
Balsalazide%DrugBank%DB01014	Class16
Parecoxib%DrugBank%DB08439	Class16
Ibuprofen%DrugBank%DB01050	Class16
Etoricoxib%DrugBank%DB01628	Class16
Ginseng%DrugBank%DB01404	Class16
Acetylsalicylic acid%DrugBank%DB00945	Class16
Verapamil%DrugBank%DB00661	Class17
Sertraline%DrugBank%DB01104	Class17
Fluoxetine%DrugBank%DB00472	Class17
Fluvoxamine%DrugBank%DB00176	Class17
Dexfenfluramine%DrugBank%DB01191	Class17
Agomelatine%DrugBank%DB06594	Class18
Lorcaserin%DrugBank%DB04871	Class18
Captodiame%DrugBank%DB09014	Class18
Diethylcarbamazine%DrugBank%DB00711	Class19
Minoxidil%DrugBank%DB00350	Class19
Triflusal%DrugBank%DB08814	Class19
Flunisolide%DrugBank%DB00180	Class20
Amcinonide%DrugBank%DB00288	Class20
Clobetasol propionate%DrugBank%DB01013	Class20
Prednisolone%DrugBank%DB00860	Class20
Alclometasone%DrugBank%DB00240	Class20
Triamcinolone%DrugBank%DB00620	Class20
Betamethasone%DrugBank%DB00443	Class20
Rimexolone%DrugBank%DB00896	Class20
Fluocinolone Acetonide%DrugBank%DB00591	Class20
Difluprednate%DrugBank%DB06781	Class20
Fluocinonide%DrugBank%DB01047	Class20
Budesonide%DrugBank%DB01222	Class20
Diflorasone%DrugBank%DB00223	Class20
Paramethasone%DrugBank%DB01384	Class20
Loteprednol%DrugBank%DB00873	Class20
Desonide%DrugBank%DB01260	Class20
Fluticasone Propionate%DrugBank%DB00588	Class20
Hydrocortamate%DrugBank%DB00769	Class20
Spironolactone%DrugBank%DB00421	Class20
Methylprednisolone%DrugBank%DB00959	Class20
Clocortolone%DrugBank%DB00838	Class20
Fluticasone furoate%DrugBank%DB08906	Class20
Fludrocortisone%DrugBank%DB00687	Class20
Desoximetasone%DrugBank%DB00547	Class20
Prednisone%DrugBank%DB00635	Class20
Cortisone acetate%DrugBank%DB01380	Class20
Hydrocortisone%DrugBank%DB00741	Class20
Flurandrenolide%DrugBank%DB00846	Class20
Beclomethasone dipropionate%DrugBank%DB00394	Class20
Mifepristone%DrugBank%DB00834	Class20
Ulobetasol%DrugBank%DB00596	Class20
Flumethasone%DrugBank%DB00663	Class20
Ulipristal%DrugBank%DB08867	Class20
Fluorometholone%DrugBank%DB00324	Class20
Megestrol acetate%DrugBank%DB00351	Class20
Ciclesonide%DrugBank%DB01410	Class20
Mometasone%DrugBank%DB00764	Class20
Medrysone%DrugBank%DB00253	Class20
Fluoxymesterone%DrugBank%DB01185	Class20
Dexamethasone%DrugBank%DB01234	Class20
Prednicarbate%DrugBank%DB01130	Class20
Nalbuphine%DrugBank%DB00844	Class21
Dezocine%DrugBank%DB01209	Class21
Methadone%DrugBank%DB00333	Class21
Diphenoxylate%DrugBank%DB01081	Class21
Eluxadoline%DrugBank%DB09272	Class21
Hydromorphone%DrugBank%DB00327	Class21
Levorphanol%DrugBank%DB00854	Class21
Loperamide%DrugBank%DB00836	Class21
Methylnaltrexone%DrugBank%DB06800	Class21
Butorphanol%DrugBank%DB00611	Class21
Alfentanil%DrugBank%DB00802	Class21
Dextropropoxyphene%DrugBank%DB00647	Class21
Fentanyl%DrugBank%DB00813	Class21
Remifentanil%DrugBank%DB00899	Class21
Oxycodone%DrugBank%DB00497	Class21
Codeine%DrugBank%DB00318	Class21
Anileridine%DrugBank%DB00913	Class21
Ketobemidone%DrugBank%DB06738	Class21
Methadyl Acetate%DrugBank%DB01433	Class21
Hydrocodone%DrugBank%DB00956	Class21
Naloxone%DrugBank%DB01183	Class21
Levomethadyl Acetate%DrugBank%DB01227	Class21
Alvimopan%DrugBank%DB06274	Class21
Naltrexone%DrugBank%DB00704	Class21
Ethylmorphine%DrugBank%DB01466	Class21
Oxymorphone%DrugBank%DB01192	Class21
Buprenorphine%DrugBank%DB00921	Class21
Pentazocine%DrugBank%DB00652	Class21
Naloxegol%DrugBank%DB09049	Class21
Sufentanil%DrugBank%DB00708	Class21
Levallorphan%DrugBank%DB00504	Class21
Morphine%DrugBank%DB00295	Class21
Heroin%DrugBank%DB01452	Class21
Chloroprocaine%DrugBank%DB01161	Class22
Procaine%DrugBank%DB00721	Class22
Armodafinil%DrugBank%DB06413	Class22
Fencamfamine%DrugBank%DB01463	Class22
Flunitrazepam%DrugBank%DB01544	Class23
Frovatriptan%DrugBank%DB00998	Class24
Almotriptan%DrugBank%DB00918	Class24
Rizatriptan%DrugBank%DB00953	Class24
Progesterone%DrugBank%DB00396	Class25
Menthol%DrugBank%DB00825	Class25
Estramustine%DrugBank%DB01196	Class26
Desogestrel%DrugBank%DB00304	Class26
Estradiol%DrugBank%DB00783	Class26
Dienestrol%DrugBank%DB00890	Class26
Raloxifene%DrugBank%DB00481	Class26
Trilostane%DrugBank%DB01108	Class26
Fulvestrant%DrugBank%DB00947	Class26
Estrone sulfate%DrugBank%DB04574	Class26
Medroxyprogesterone acetate%DrugBank%DB00603	Class26
Ospemifene%DrugBank%DB04938	Class26
Levonorgestrel%DrugBank%DB00367	Class26
Allylestrenol%DrugBank%DB01431	Class26
Tamoxifen%DrugBank%DB00675	Class26
Clomifene%DrugBank%DB00882	Class26
Melatonin%DrugBank%DB01065	Class26
Estrone%DrugBank%DB00655	Class26
Norgestimate%DrugBank%DB00957	Class26
Estriol%DrugBank%DB04573	Class26
Mestranol%DrugBank%DB01357	Class26
Etonogestrel%DrugBank%DB00294	Class26
Toremifene%DrugBank%DB00539	Class26
Diethylstilbestrol%DrugBank%DB00255	Class26
Ethynodiol diacetate%DrugBank%DB00823	Class26
Quinestrol%DrugBank%DB04575	Class26
Ethinyl Estradiol%DrugBank%DB00977	Class26
Danazol%DrugBank%DB01406	Class26
Bazedoxifene%DrugBank%DB06401	Class26
Conjugated Estrogens%DrugBank%DB00286	Class26
Carbamazepine%DrugBank%DB00564	Class27
Ajmaline%DrugBank%DB01426	Class27
Hexylcaine%DrugBank%DB00473	Class27
Ranolazine%DrugBank%DB00243	Class27
Moricizine%DrugBank%DB00680	Class27
Cinchocaine%DrugBank%DB00527	Class27
Tocainide%DrugBank%DB01056	Class27
Propafenone%DrugBank%DB01182	Class27
Procainamide%DrugBank%DB01035	Class27
Aprindine%DrugBank%DB01429	Class27
Zonisamide%DrugBank%DB00909	Class27
Lidocaine%DrugBank%DB00281	Class27
Indecainide%DrugBank%DB00192	Class27
Riluzole%DrugBank%DB00740	Class27
Oxcarbazepine%DrugBank%DB00776	Class27
Flecainide%DrugBank%DB01195	Class27
Encainide%DrugBank%DB01228	Class27
Ethotoin%DrugBank%DB00754	Class27
Phenytoin%DrugBank%DB00252	Class27
Prilocaine%DrugBank%DB00750	Class27
Quinidine%DrugBank%DB00908	Class27
Mexiletine%DrugBank%DB00379	Class27
Benzonatate%DrugBank%DB00868	Class27
Fosphenytoin%DrugBank%DB01320	Class27
Amsacrine%DrugBank%DB00276	Class28
Erythromycin%DrugBank%DB00199	Class28
Dofetilide%DrugBank%DB00204	Class28
Ibutilide%DrugBank%DB00308	Class28
Halofantrine%DrugBank%DB01218	Class28
Miconazole%DrugBank%DB01110	Class28
Clarithromycin%DrugBank%DB01211	Class28
Ciprofloxacin%DrugBank%DB00537	Class28
Tubocurarine%DrugBank%DB01199	Class29
Granisetron%DrugBank%DB00889	Class29
Palonosetron%DrugBank%DB00377	Class29
Dolasetron%DrugBank%DB00757	Class29
Alosetron%DrugBank%DB00969	Class29
Dexrazoxane%DrugBank%DB00380	Class30
Ofloxacin%DrugBank%DB01165	Class30
Etoposide%DrugBank%DB00773	Class30
Daunorubicin%DrugBank%DB00694	Class30
Mitoxantrone%DrugBank%DB01204	Class30
Lucanthone%DrugBank%DB04967	Class30
Valrubicin%DrugBank%DB00385	Class30
Norfloxacin%DrugBank%DB01059	Class30
Enoxacin%DrugBank%DB00467	Class30
Teniposide%DrugBank%DB00444	Class30
Levofloxacin%DrugBank%DB01137	Class30
Trovafloxacin%DrugBank%DB00685	Class30
Moxifloxacin%DrugBank%DB00218	Class30
Idarubicin%DrugBank%DB01177	Class30
Sparfloxacin%DrugBank%DB01208	Class30
Pefloxacin%DrugBank%DB00487	Class30
Epirubicin%DrugBank%DB00445	Class30
Finafloxacin%DrugBank%DB09047	Class30
Doxorubicin%DrugBank%DB00997	Class30
Fleroxacin%DrugBank%DB04576	Class30
Lomefloxacin%DrugBank%DB00978	Class30
Podofilox%DrugBank%DB01179	Class30
Varenicline%DrugBank%DB01273	Class31
Galantamine%DrugBank%DB00674	Class31
Nicotine%DrugBank%DB00184	Class31
Cytisine%DrugBank%DB09028	Class31
L-Threonine%DrugBank%DB00156	Class32
Glipizide%DrugBank%DB01067	Class32
Alitretinoin%DrugBank%DB00523	Class32
Ketoconazole%DrugBank%DB01026	Class32
Interferon alfa-n3%DrugBank%DB00018	Class32
Interferon beta-1a%DrugBank%DB00060	Class32
L-Alanine%DrugBank%DB00160	Class32
Adapalene%DrugBank%DB00210	Class32
Tazarotene%DrugBank%DB00799	Class32
Nandrolone decanoate%DrugBank%DB08804	Class32
Pioglitazone%DrugBank%DB01132	Class32
L-Tyrosine%DrugBank%DB00135	Class32
L-Serine%DrugBank%DB00133	Class32
Phosphatidyl serine%DrugBank%DB00144	Class32
Interferon alfacon-1%DrugBank%DB00069	Class32
L-Phenylalanine%DrugBank%DB00120	Class32
Pemetrexed%DrugBank%DB00642	Class32
Peginterferon alfa-2b%DrugBank%DB00022	Class32
L-Histidine%DrugBank%DB00117	Class32
Oxandrolone%DrugBank%DB00621	Class32
L-Ornithine%DrugBank%DB00129	Class32
Nicotinamide%DrugBank%DB02701	Class32
Oxymetholone%DrugBank%DB06412	Class32
L-Asparagine%DrugBank%DB00174	Class32
L-Tryptophan%DrugBank%DB00150	Class32
L-Cysteine%DrugBank%DB00151	Class32
Bicalutamide%DrugBank%DB01128	Class32
L-Valine%DrugBank%DB00161	Class32
Methyltestosterone%DrugBank%DB06710	Class32
L-Lysine%DrugBank%DB00123	Class32
Olaparib%DrugBank%DB09074	Class32
Flutamide%DrugBank%DB00499	Class32
Bezafibrate%DrugBank%DB01393	Class32
Interferon alfa-n1%DrugBank%DB00011	Class32
Rosiglitazone%DrugBank%DB00412	Class32
Acitretin%DrugBank%DB00459	Class32
Isotretinoin%DrugBank%DB00982	Class32
Enzalutamide%DrugBank%DB08899	Class32
L-Aspartic Acid%DrugBank%DB00128	Class32
Glycine%DrugBank%DB00145	Class32
Clofibrate%DrugBank%DB00636	Class32
Nateglinide%DrugBank%DB00731	Class32
Niacin%DrugBank%DB00627	Class32
Telmisartan%DrugBank%DB00966	Class32
L-Isoleucine%DrugBank%DB00167	Class32
Repaglinide%DrugBank%DB00912	Class32
Interferon beta-1b%DrugBank%DB00068	Class32
Adenosine triphosphate%DrugBank%DB00171	Class32
Nilutamide%DrugBank%DB00665	Class32
Ceruletide%DrugBank%DB00403	Class32
Mitiglinide%DrugBank%DB01252	Class32
L-Leucine%DrugBank%DB00149	Class32
L-Proline%DrugBank%DB00172	Class32
Cyproterone acetate%DrugBank%DB04839	Class32
Drostanolone%DrugBank%DB00858	Class32
Gemfibrozil%DrugBank%DB01241	Class32
Testosterone%DrugBank%DB00624	Class32
Propylhexedrine%DrugBank%DB06714	Class32
Treprostinil%DrugBank%DB00374	Class32
Drospirenone%DrugBank%DB01395	Class32
Tretinoin%DrugBank%DB00755	Class32
L-Arginine%DrugBank%DB00125	Class32
Urea%DrugBank%DB03904	Class32
Natural alpha interferon%DrugBank%DB05258	Class32
Testosterone Propionate%DrugBank%DB01420	Class32
Nandrolone phenpropionate%DrugBank%DB00984	Class32
Fenofibrate%DrugBank%DB01039	Class32
Peginterferon alfa-2a%DrugBank%DB00008	Class32
Interferon Alfa-2a, Recombinant%DrugBank%DB00034	Class32
Interferon Alfa-2b, Recombinant%DrugBank%DB00105	Class32
Tamibarotene%DrugBank%DB04942	Class32
Rituximab%DrugBank%DB00073	Class33
Basiliximab%DrugBank%DB00074	Class33
Adalimumab%DrugBank%DB00051	Class33
Efalizumab%DrugBank%DB00095	Class33
Tositumomab%DrugBank%DB00081	Class33
Trastuzumab%DrugBank%DB00072	Class33
Natalizumab%DrugBank%DB00108	Class33
Methyl aminolevulinate%DrugBank%DB00992	Class33
Daclizumab%DrugBank%DB00111	Class33
Cetuximab%DrugBank%DB00002	Class33
Immune Globulin Human%DrugBank%DB00028	Class33
Palivizumab%DrugBank%DB00110	Class33
Ibritumomab tiuxetan%DrugBank%DB00078	Class33
Etanercept%DrugBank%DB00005	Class33
Alemtuzumab%DrugBank%DB00087	Class33
Abciximab%DrugBank%DB00054	Class33
Muromonab%DrugBank%DB00075	Class33
Alefacept%DrugBank%DB00092	Class33
Bevacizumab%DrugBank%DB00112	Class33
Porfimer%DrugBank%DB00707	Class33
Gemtuzumab ozogamicin%DrugBank%DB00056	Class33
Ivermectin%DrugBank%DB00602	Class34
Piperazine%DrugBank%DB00592	Class34
Fospropofol%DrugBank%DB06716	Class34
Edrophonium%DrugBank%DB01010	Class35
Demecarium%DrugBank%DB00944	Class35
Pyridostigmine%DrugBank%DB00545	Class35
Choline%DrugBank%DB00122	Class35
Neostigmine%DrugBank%DB01400	Class35
Decamethonium%DrugBank%DB01245	Class35
Isoflurophate%DrugBank%DB00677	Class35
Acetylcholine%DrugBank%DB03128	Class35
Physostigmine%DrugBank%DB00981	Class35
Rivastigmine%DrugBank%DB00989	Class35
Dimetacrine%DrugBank%DB08996	Class35
Pralidoxime%DrugBank%DB00733	Class35
Ambenonium%DrugBank%DB01122	Class35
Brinzolamide%DrugBank%DB01194	Class36
Ethinamate%DrugBank%DB01031	Class36
Methazolamide%DrugBank%DB00703	Class36
Hydrochlorothiazide%DrugBank%DB00999	Class36
Methyclothiazide%DrugBank%DB00232	Class36
Chlorothiazide%DrugBank%DB00880	Class36
Acetazolamide%DrugBank%DB00819	Class36
Cyclothiazide%DrugBank%DB00606	Class36
Trichlormethiazide%DrugBank%DB01021	Class36
Quinethazone%DrugBank%DB01325	Class36
Hydroflumethiazide%DrugBank%DB00774	Class36
Dorzolamide%DrugBank%DB00869	Class36
Diazoxide%DrugBank%DB01119	Class36
Diclofenamide%DrugBank%DB01144	Class36
Furosemide%DrugBank%DB00695	Class36
Bendroflumethiazide%DrugBank%DB00436	Class36
Benzthiazide%DrugBank%DB00562	Class36
Atracurium besylate%DrugBank%DB00732	Class37
Cisatracurium besylate%DrugBank%DB00565	Class37
Mecamylamine%DrugBank%DB00657	Class37
Vecuronium%DrugBank%DB01339	Class37
Anti-thymocyte Globulin (Rabbit)%DrugBank%DB00098	Class38
Lindane%DrugBank%DB00431	Class39
Gamma Hydroxybutyric Acid%DrugBank%DB01440	Class39
Amlodipine%DrugBank%DB00381	Class40
Methocarbamol%DrugBank%DB00423	Class40
Probucol%DrugBank%DB01599	Class40
Glyburide%DrugBank%DB01016	Class40
Hydroxyprogesterone caproate%DrugBank%DB06789	Class41
Dydrogesterone%DrugBank%DB00378	Class41
Norethisterone%DrugBank%DB00717	Class41
Norelgestromin%DrugBank%DB06713	Class41
Hyaluronic acid%DrugBank%DB08818	Class42
Afamelanotide%DrugBank%DB04931	Class43
Clevidipine%DrugBank%DB04920	Class44
Nilvadipine%DrugBank%DB06712	Class44
Nitrendipine%DrugBank%DB01054	Class44
Magnesium Sulfate%DrugBank%DB00653	Class44
Isradipine%DrugBank%DB00270	Class44
Nimodipine%DrugBank%DB00393	Class44
Felodipine%DrugBank%DB01023	Class44
Drotaverine%DrugBank%DB06751	Class44
Nifedipine%DrugBank%DB01115	Class44
Nisoldipine%DrugBank%DB00401	Class44
Bepridil%DrugBank%DB01244	Class45
Proparacaine%DrugBank%DB00807	Class46
Dyclonine%DrugBank%DB00645	Class46
Levobupivacaine%DrugBank%DB01002	Class46
Benzocaine%DrugBank%DB01086	Class46
Oxybuprocaine%DrugBank%DB00892	Class46
Bupivacaine%DrugBank%DB00297	Class46
Mepivacaine%DrugBank%DB00961	Class46
Lacosamide%DrugBank%DB06218	Class46
Ropivacaine%DrugBank%DB00296	Class46
Chloroquine%DrugBank%DB00608	Class47
Denosumab%DrugBank%DB06643	Class47
Belimumab%DrugBank%DB08879	Class47
Pranlukast%DrugBank%DB01411	Class47
Infliximab%DrugBank%DB00065	Class47
golimumab%DrugBank%DB06674	Class47
Apremilast%DrugBank%DB05676	Class47
Isopropyl Alcohol%DrugBank%DB02325	Class47
Certolizumab pegol%DrugBank%DB08904	Class47
Amrinone%DrugBank%DB01427	Class47
Glucosamine%DrugBank%DB01296	Class47
Brentuximab vedotin%DrugBank%DB08870	Class47
Ouabain%DrugBank%DB01092	Class48
Deslanoside%DrugBank%DB01078	Class48
Digitoxin%DrugBank%DB01396	Class48
Digoxin%DrugBank%DB00390	Class48
Aluminium%DrugBank%DB01370	Class48
Potassium%DrugBank%DB01345	Class48
Etacrynic acid%DrugBank%DB00903	Class48
Acetyldigitoxin%DrugBank%DB00511	Class48
Ciclopirox%DrugBank%DB01188	Class48
Bretylium%DrugBank%DB01158	Class48
Almitrine%DrugBank%DB01430	Class48
Roxatidine acetate%DrugBank%DB08806	Class49
Nizatidine%DrugBank%DB00585	Class49
Betazole%DrugBank%DB00272	Class49
Ranitidine%DrugBank%DB00863	Class49
Cimetidine%DrugBank%DB00501	Class49
Famotidine%DrugBank%DB00927	Class49
Fosinopril%DrugBank%DB00492	Class50
Captopril%DrugBank%DB01197	Class50
Moexipril%DrugBank%DB00691	Class50
Cilazapril%DrugBank%DB01340	Class50
Enalapril%DrugBank%DB00584	Class50
Spirapril%DrugBank%DB01348	Class50
Rescinnamine%DrugBank%DB01180	Class50
Candoxatril%DrugBank%DB00616	Class50
Perindopril%DrugBank%DB00790	Class50
Ramipril%DrugBank%DB00178	Class50
Lisinopril%DrugBank%DB00722	Class50
Trandolapril%DrugBank%DB00519	Class50
Benazepril%DrugBank%DB00542	Class50
Quinapril%DrugBank%DB00881	Class50
Felbamate%DrugBank%DB00949	Class51
Acetylcysteine%DrugBank%DB06151	Class51
Ibudilast%DrugBank%DB05266	Class52
Roflumilast%DrugBank%DB01656	Class52
Iloprost%DrugBank%DB01088	Class52
Enprofylline%DrugBank%DB00824	Class52
Pentoxifylline%DrugBank%DB00806	Class52
Caffeine%DrugBank%DB00201	Class52
Theophylline%DrugBank%DB00277	Class52
Papaverine%DrugBank%DB01113	Class52
Theobromine%DrugBank%DB01412	Class52
Dyphylline%DrugBank%DB00651	Class52
Adenosine monophosphate%DrugBank%DB00131	Class52
Malathion%DrugBank%DB00772	Class53
Echothiophate%DrugBank%DB01057	Class53
Hexafluronium%DrugBank%DB00941	Class53
Ifenprodil%DrugBank%DB08954	Class54
Gabapentin%DrugBank%DB00996	Class54
Isocarboxazid%DrugBank%DB01247	Class55
Tranylcypromine%DrugBank%DB00752	Class55
Phenelzine%DrugBank%DB00780	Class55
Selegiline%DrugBank%DB01037	Class55
Moclobemide%DrugBank%DB01171	Class55
Pargyline%DrugBank%DB01626	Class55
Flavin adenine dinucleotide%DrugBank%DB03147	Class55
Tofisopam%DrugBank%DB08811	Class56
Oxtriphylline%DrugBank%DB01303	Class56
Dipyridamole%DrugBank%DB00975	Class56
Glycodiazine%DrugBank%DB01382	Class57
Tolbutamide%DrugBank%DB01124	Class57
Chlorpropamide%DrugBank%DB00672	Class57
Glimepiride%DrugBank%DB00222	Class57
Gliquidone%DrugBank%DB01251	Class57
Gliclazide%DrugBank%DB01120	Class57
Mirabegron%DrugBank%DB08893	Class58
Montelukast%DrugBank%DB00471	Class59
Vitamin E%DrugBank%DB00163	Class59
Minocycline%DrugBank%DB01017	Class59
Masoprocol%DrugBank%DB00179	Class59
Zileuton%DrugBank%DB00744	Class59
Cyclandelate%DrugBank%DB04838	Class60
Rasagiline%DrugBank%DB01367	Class61
Reserpine%DrugBank%DB00206	Class62
Deserpidine%DrugBank%DB01089	Class62
Chlormezanone%DrugBank%DB01178	Class63
Aminophylline%DrugBank%DB01223	Class64
Adenosine%DrugBank%DB00640	Class64
Defibrotide%DrugBank%DB04932	Class64
Regadenoson%DrugBank%DB06213	Class65
Mefloquine%DrugBank%DB00358	Class65
Olmesartan%DrugBank%DB00275	Class66
Azilsartan medoxomil%DrugBank%DB08822	Class66
Forasartan%DrugBank%DB01342	Class66
Valsartan%DrugBank%DB00177	Class66
Saprisartan%DrugBank%DB01347	Class66
Candesartan%DrugBank%DB00796	Class66
Eprosartan%DrugBank%DB00876	Class66
Irbesartan%DrugBank%DB01029	Class66
Losartan%DrugBank%DB00678	Class66
Tasosartan%DrugBank%DB01349	Class66
Lapatinib%DrugBank%DB01259	Class67
Panitumumab%DrugBank%DB01269	Class67
Afatinib%DrugBank%DB08916	Class67
Necitumumab%DrugBank%DB09559	Class67
Osimertinib%DrugBank%DB09330	Class67
Erlotinib%DrugBank%DB00530	Class67
Gefitinib%DrugBank%DB00317	Class67
Vandetanib%DrugBank%DB05294	Class67
Mecasermin%DrugBank%DB01277	Class68
Suramin%DrugBank%DB04786	Class68
Drotrecogin alfa%DrugBank%DB00055	Class68
Ocriplasmin%DrugBank%DB08888	Class68
Proflavine%DrugBank%DB01123	Class68
Coagulation Factor IX%DrugBank%DB00100	Class68
Argatroban%DrugBank%DB00278	Class68
Dabigatran etexilate%DrugBank%DB06695	Class68
Streptokinase%DrugBank%DB00086	Class68
Sirolimus%DrugBank%DB00877	Class68
Pentosan Polysulfate%DrugBank%DB00686	Class68
Bivalirudin%DrugBank%DB00006	Class68
Vorapaxar%DrugBank%DB09030	Class68
Sucralfate%DrugBank%DB00364	Class68
Menadione%DrugBank%DB00170	Class68
ART-123%DrugBank%DB05777	Class68
Lepirudin%DrugBank%DB00001	Class68
Sargramostim%DrugBank%DB00020	Class68
Ximelagatran%DrugBank%DB04898	Class68
Nafarelin%DrugBank%DB00666	Class69
Goserelin%DrugBank%DB00014	Class69
Triptorelin%DrugBank%DB06825	Class69
Gonadorelin%DrugBank%DB00644	Class69
Cetrorelix%DrugBank%DB00050	Class69
Abarelix%DrugBank%DB00106	Class69
Buserelin%DrugBank%DB06719	Class69
Degarelix%DrugBank%DB06699	Class69
Ganirelix%DrugBank%DB06785	Class69
Leuprolide%DrugBank%DB00007	Class69
Levosimendan%DrugBank%DB00922	Class70
Enoximone%DrugBank%DB04880	Class70
Cilostazol%DrugBank%DB01166	Class70
Milrinone%DrugBank%DB00235	Class70
Anagrelide%DrugBank%DB00261	Class70
Chlormerodrin%DrugBank%DB00534	Class71
Potassium Chloride%DrugBank%DB00761	Class71
Chlorthalidone%DrugBank%DB00310	Class71
Torasemide%DrugBank%DB00214	Class71
Bumetanide%DrugBank%DB00887	Class71
Coagulation factor VIIa Recombinant Human%DrugBank%DB00036	Class72
Heparin%DrugBank%DB01109	Class72
Antihemophilic Factor (Recombinant)%DrugBank%DB00025	Class72
Edoxaban%DrugBank%DB09075	Class72
Rivaroxaban%DrugBank%DB06228	Class72
Apixaban%DrugBank%DB06605	Class72
Fondaparinux sodium%DrugBank%DB00569	Class72
Enoxaparin%DrugBank%DB01225	Class72
Sunitinib%DrugBank%DB01268	Class73
Ramucirumab%DrugBank%DB05578	Class73
Regorafenib%DrugBank%DB08896	Class73
Nintedanib%DrugBank%DB09079	Class73
Lenvatinib%DrugBank%DB09078	Class73
Cabozantinib%DrugBank%DB08875	Class73
Sorafenib%DrugBank%DB00398	Class73
Ponatinib%DrugBank%DB08901	Class73
Axitinib%DrugBank%DB06626	Class73
Pazopanib%DrugBank%DB06589	Class73
Gemcitabine%DrugBank%DB00441	Class74
Leucovorin%DrugBank%DB00650	Class74
Fluorouracil%DrugBank%DB00544	Class74
Capecitabine%DrugBank%DB01101	Class74
Trifluridine%DrugBank%DB00432	Class74
Raltitrexed%DrugBank%DB00293	Class74
Floxuridine%DrugBank%DB00322	Class74
Trimethoprim%DrugBank%DB00440	Class74
Pralatrexate%DrugBank%DB06813	Class74
Pentolinium%DrugBank%DB01090	Class75
Chlorzoxazone%DrugBank%DB00356	Class76
Cromoglicic acid%DrugBank%DB01003	Class76
Imatinib%DrugBank%DB00619	Class77
Dasatinib%DrugBank%DB01254	Class77
Nilotinib%DrugBank%DB04868	Class77
Rifampicin%DrugBank%DB01045	Class78
Docetaxel%DrugBank%DB01248	Class78
Paclitaxel%DrugBank%DB01229	Class78
Rifaximin%DrugBank%DB01220	Class78
Rilpivirine%DrugBank%DB08864	Class78
Urokinase%DrugBank%DB00013	Class79
Aminocaproic Acid%DrugBank%DB00513	Class79
Anistreplase%DrugBank%DB00029	Class79
Reteplase%DrugBank%DB00015	Class79
Alteplase%DrugBank%DB00009	Class79
Aprotinin%DrugBank%DB06692	Class79
Tranexamic Acid%DrugBank%DB00302	Class79
Tenecteplase%DrugBank%DB00031	Class79
Phenazopyridine%DrugBank%DB01438	Class80
Valproic Acid%DrugBank%DB00313	Class80
Phenacemide%DrugBank%DB01121	Class80
Permethrin%DrugBank%DB04930	Class80
Dihydrotachysterol%DrugBank%DB01070	Class81
Calcidiol%DrugBank%DB00146	Class81
Calcipotriol%DrugBank%DB02300	Class81
Paricalcitol%DrugBank%DB00910	Class81
Ergocalciferol%DrugBank%DB00153	Class81
Alfacalcidol%DrugBank%DB01436	Class81
Calcitriol%DrugBank%DB00136	Class81
Doxercalciferol%DrugBank%DB06410	Class81
Cholecalciferol%DrugBank%DB00169	Class81
Tris%DrugBank%DB03754	Class82
Dalteparin%DrugBank%DB06779	Class82
Aflibercept%DrugBank%DB08885	Class82
Ranibizumab%DrugBank%DB01270	Class82
Diltiazem%DrugBank%DB00343	Class83
Lercanidipine%DrugBank%DB00528	Class83
Trimethaphan%DrugBank%DB01116	Class84
Proguanil%DrugBank%DB01131	Class85
Gentamicin%DrugBank%DB00798	Class85
Methotrexate%DrugBank%DB00563	Class85
Trimetrexate%DrugBank%DB01157	Class85
Pyrimethamine%DrugBank%DB00205	Class85
Romidepsin%DrugBank%DB06176	Class86
Panobinostat%DrugBank%DB06603	Class86
Lovastatin%DrugBank%DB00227	Class86
Vorinostat%DrugBank%DB02546	Class86
Insulin Human%DrugBank%DB00030	Class87
Insulin Detemir%DrugBank%DB01307	Class87
Insulin Pork%DrugBank%DB00071	Class87
Insulin Glargine%DrugBank%DB00047	Class87
Insulin Aspart%DrugBank%DB01306	Class87
Insulin Glulisine%DrugBank%DB01309	Class87
Insulin Lispro%DrugBank%DB00046	Class87
Dalfampridine%DrugBank%DB06637	Class88
Tolazamide%DrugBank%DB00839	Class89
Eplerenone%DrugBank%DB00700	Class90
Vardenafil%DrugBank%DB00862	Class91
Tadalafil%DrugBank%DB00820	Class91
Udenafil%DrugBank%DB06267	Class91
Avanafil%DrugBank%DB06237	Class91
Sildenafil%DrugBank%DB00203	Class91
Sulodexide%DrugBank%DB06271	Class92
Nadroparin%DrugBank%DB08813	Class92
Tinzaparin%DrugBank%DB06822	Class92
Ardeparin%DrugBank%DB00407	Class92
Metolazone%DrugBank%DB00524	Class93
Polythiazide%DrugBank%DB01324	Class93
Bosutinib%DrugBank%DB06616	Class94
Methsuximide%DrugBank%DB05246	Class95
Trimethadione%DrugBank%DB00347	Class95
Ethosuximide%DrugBank%DB00593	Class95
Letrozole%DrugBank%DB01006	Class96
Anastrozole%DrugBank%DB01217	Class96
Exemestane%DrugBank%DB00990	Class96
Testolactone%DrugBank%DB00894	Class96
Aminoglutethimide%DrugBank%DB00357	Class96
Perampanel%DrugBank%DB08883	Class97
Pravastatin%DrugBank%DB00175	Class98
Pitavastatin%DrugBank%DB08860	Class98
Rosuvastatin%DrugBank%DB01098	Class98
Simvastatin%DrugBank%DB00641	Class98
Atorvastatin%DrugBank%DB01076	Class98
Fluvastatin%DrugBank%DB01095	Class98
Cangrelor%DrugBank%DB06441	Class99
Clopidogrel%DrugBank%DB00758	Class99
Prasugrel%DrugBank%DB06209	Class99
Ticagrelor%DrugBank%DB08816	Class99
Ticlopidine%DrugBank%DB00208	Class99
Epoprostenol%DrugBank%DB01240	Class99
Becaplermin%DrugBank%DB00102	Class100
Clofazimine%DrugBank%DB00845	Class101
Voacamine%DrugBank%DB04877	Class101
Roxithromycin%DrugBank%DB00778	Class101
Leflunomide%DrugBank%DB01097	Class102
Terlipressin%DrugBank%DB02638	Class103
Felypressin%DrugBank%DB00093	Class103
Conivaptan%DrugBank%DB00872	Class103
Vasopressin%DrugBank%DB00067	Class103
Desmopressin%DrugBank%DB00035	Class103
Tolvaptan%DrugBank%DB06212	Class103
Saxagliptin%DrugBank%DB06335	Class104
Alogliptin%DrugBank%DB06203	Class104
Sitagliptin%DrugBank%DB01261	Class104
Linagliptin%DrugBank%DB08882	Class104
Vildagliptin%DrugBank%DB04876	Class104
Palifermin%DrugBank%DB00039	Class105
Anisindione%DrugBank%DB01125	Class106
Phylloquinone%DrugBank%DB01022	Class106
Arsenic trioxide%DrugBank%DB01169	Class107
Auranofin%DrugBank%DB00995	Class107
Menotropins%DrugBank%DB00032	Class108
Chorionic Gonadotropin (Recombinant)%DrugBank%DB00097	Class108
Lutropin alfa%DrugBank%DB00044	Class108
Nitroglycerin%DrugBank%DB00727	Class109
Isosorbide Dinitrate%DrugBank%DB00883	Class109
Nitroprusside%DrugBank%DB00325	Class109
Erythrityl Tetranitrate%DrugBank%DB01613	Class109
Amyl Nitrite%DrugBank%DB01612	Class109
Nesiritide%DrugBank%DB04899	Class109
Carboprost Tromethamine%DrugBank%DB00429	Class110
Alprostadil%DrugBank%DB00770	Class110
Bimatoprost%DrugBank%DB00905	Class110
Dinoprostone%DrugBank%DB00917	Class110
Bexarotene%DrugBank%DB00307	Class111
Benzylpenicillin%DrugBank%DB01053	Class112
Ceftriaxone%DrugBank%DB01212	Class112
Phenoxymethylpenicillin%DrugBank%DB00417	Class112
Ampicillin%DrugBank%DB00415	Class112
Cefotaxime%DrugBank%DB00493	Class112
Oxacillin%DrugBank%DB00713	Class112
Phenprocoumon%DrugBank%DB00946	Class113
Dicoumarol%DrugBank%DB00266	Class113
Phenindione%DrugBank%DB00498	Class113
Warfarin%DrugBank%DB00682	Class113
Acenocoumarol%DrugBank%DB01418	Class113
Vigabatrin%DrugBank%DB01080	Class114
Pyruvic acid%DrugBank%DB00119	Class114
Esomeprazole%DrugBank%DB00736	Class115
Pantoprazole%DrugBank%DB00213	Class115
Omeprazole%DrugBank%DB00338	Class115
Rabeprazole%DrugBank%DB01129	Class115
Lansoprazole%DrugBank%DB00448	Class115
Venetoclax%DrugBank%DB11581	Class116
Paramethadione%DrugBank%DB00617	Class117
Oseltamivir%DrugBank%DB00198	Class118
L-Carnitine%DrugBank%DB00583	Class118
Cholic Acid%DrugBank%DB02659	Class118
Ivacaftor%DrugBank%DB08820	Class119
Crofelemer%DrugBank%DB04941	Class119
Isoniazid%DrugBank%DB00951	Class120
Azithromycin%DrugBank%DB00207	Class120
Tioconazole%DrugBank%DB01007	Class121
Metronidazole%DrugBank%DB00916	Class121
Itraconazole%DrugBank%DB01167	Class121
Cinalukast%DrugBank%DB00587	Class122
Zafirlukast%DrugBank%DB00549	Class122
Nedocromil%DrugBank%DB00716	Class122
Sitaxentan%DrugBank%DB06268	Class123
Bosentan%DrugBank%DB00559	Class123
Macitentan%DrugBank%DB08932	Class123
Ambrisentan%DrugBank%DB06403	Class123
Trastuzumab emtansine%DrugBank%DB05773	Class124
Pertuzumab%DrugBank%DB06366	Class124
Ibandronate%DrugBank%DB00710	Class125
Alendronic acid%DrugBank%DB00630	Class125
Risedronate%DrugBank%DB00884	Class125
Zoledronic acid%DrugBank%DB00399	Class125
Pamidronate%DrugBank%DB00282	Class125
Urofollitropin%DrugBank%DB00094	Class126
Follitropin beta%DrugBank%DB00066	Class126
Albiglutide%DrugBank%DB09043	Class127
Dulaglutide%DrugBank%DB09045	Class127
Glucagon recombinant%DrugBank%DB00040	Class127
Exenatide%DrugBank%DB01276	Class127
Liraglutide%DrugBank%DB06655	Class127
Prucalopride%DrugBank%DB06480	Class128
Glisoxepide%DrugBank%DB01289	Class129
Phenformin%DrugBank%DB00914	Class129
Quinine%DrugBank%DB00468	Class130
Clotrimazole%DrugBank%DB00257	Class130
Ofatumumab%DrugBank%DB06650	Class131
Obinutuzumab%DrugBank%DB08935	Class131
L-Citrulline%DrugBank%DB00155	Class132
Sapropterin%DrugBank%DB00360	Class133
Streptomycin%DrugBank%DB01082	Class134
Tetracycline%DrugBank%DB00759	Class134
Doxycycline%DrugBank%DB00254	Class134
Dinoprost Tromethamine%DrugBank%DB01160	Class135
Tafluprost%DrugBank%DB08819	Class135
Travoprost%DrugBank%DB00287	Class135
Latanoprost%DrugBank%DB00654	Class135
Selexipag%DrugBank%DB11362	Class136
Vitamin A%DrugBank%DB00162	Class137
Hydroxyurea%DrugBank%DB01005	Class138
Clofarabine%DrugBank%DB00631	Class138
Fludarabine%DrugBank%DB01073	Class138
Cladribine%DrugBank%DB00242	Class138
Rufinamide%DrugBank%DB06201	Class139
Aluminium monostearate%DrugBank%DB01375	Class140
Vindesine%DrugBank%DB00309	Class141
Cabazitaxel%DrugBank%DB06772	Class141
Colchicine%DrugBank%DB01394	Class141
Vinblastine%DrugBank%DB00570	Class141
Vinorelbine%DrugBank%DB00361	Class141
Mebendazole%DrugBank%DB00643	Class141
Albendazole%DrugBank%DB00518	Class141
Vincristine%DrugBank%DB00541	Class141
Ixabepilone%DrugBank%DB04845	Class141
Vancomycin%DrugBank%DB00512	Class142
Ceritinib%DrugBank%DB09063	Class143
Vitamin C%DrugBank%DB00126	Class143
Alectinib%DrugBank%DB11363	Class143
Crizotinib%DrugBank%DB08865	Class143
Vemurafenib%DrugBank%DB08881	Class144
Dabrafenib%DrugBank%DB08912	Class144
Pregabalin%DrugBank%DB00230	Class145
Levetiracetam%DrugBank%DB01202	Class146
Flucytosine%DrugBank%DB01099	Class147
Azacitidine%DrugBank%DB00928	Class147
Decitabine%DrugBank%DB01262	Class147
Darbepoetin alfa%DrugBank%DB00012	Class148
Erythropoietin%DrugBank%DB00016	Class148
Epoetin Zeta%DrugBank%DB08923	Class148
Peginesatide%DrugBank%DB08894	Class148
Glutathione%DrugBank%DB00143	Class149
Canakinumab%DrugBank%DB06168	Class150
Gallium nitrate%DrugBank%DB05260	Class150
Rilonacept%DrugBank%DB06372	Class150
Denileukin diftitox%DrugBank%DB00004	Class151
Aldesleukin%DrugBank%DB00041	Class151
Mercaptopurine%DrugBank%DB01033	Class152
Mycophenolic acid%DrugBank%DB01024	Class152
Mycophenolate mofetil%DrugBank%DB00688	Class152
Ribavirin%DrugBank%DB00811	Class152
Eptifibatide%DrugBank%DB00063	Class153
Tirofiban%DrugBank%DB00775	Class153
Ezogabine%DrugBank%DB04953	Class154
Marimastat%DrugBank%DB00786	Class155
Cefdinir%DrugBank%DB00535	Class156
Tasimelteon%DrugBank%DB09071	Class157
Ramelteon%DrugBank%DB00980	Class157
Pimecrolimus%DrugBank%DB00337	Class158
Temsirolimus%DrugBank%DB06287	Class158
Everolimus%DrugBank%DB01590	Class158
Tetrahydrofolic acid%DrugBank%DB00116	Class159
Hydroxocobalamin%DrugBank%DB00200	Class159
L-Methionine%DrugBank%DB00134	Class159
Cyanocobalamin%DrugBank%DB00115	Class159
Primaquine%DrugBank%DB01087	Class160
Hydralazine%DrugBank%DB01275	Class161
Succinic acid%DrugBank%DB00139	Class161
Nelarabine%DrugBank%DB01280	Class162
Ingenol Mebutate%DrugBank%DB05013	Class163
Probenecid%DrugBank%DB01032	Class164
L-Cystine%DrugBank%DB00138	Class165
Halcinonide%DrugBank%DB06786	Class166
Spermine%DrugBank%DB00127	Class166
Sonidegib%DrugBank%DB09143	Class166
Vismodegib%DrugBank%DB08828	Class166
Pasireotide%DrugBank%DB06663	Class167
Octreotide%DrugBank%DB00104	Class167
Lanreotide%DrugBank%DB06791	Class167
Vapreotide%DrugBank%DB04894	Class167
Netupitant%DrugBank%DB09048	Class168
Aprepitant%DrugBank%DB00673	Class168
Parathyroid hormone%DrugBank%DB05829	Class169
Dextrothyroxine%DrugBank%DB00509	Class169
Liothyronine%DrugBank%DB00279	Class169
Iron Dextran%DrugBank%DB00893	Class169
Liotrix%DrugBank%DB01583	Class169
Metyrosine%DrugBank%DB00765	Class169
Teriparatide%DrugBank%DB06285	Class169
Levothyroxine%DrugBank%DB00451	Class169
Topotecan%DrugBank%DB01030	Class170
Irinotecan%DrugBank%DB00762	Class170
Sodium stibogluconate%DrugBank%DB05630	Class170
Methimazole%DrugBank%DB00763	Class171
Propylthiouracil%DrugBank%DB00550	Class171
Carbimazole%DrugBank%DB00389	Class171
Alpha-Linolenic Acid%DrugBank%DB00132	Class172
Aspartame%DrugBank%DB00168	Class172
Capsaicin%DrugBank%DB06774	Class172
Allopurinol%DrugBank%DB00437	Class173
Febuxostat%DrugBank%DB04854	Class173
Bacitracin%DrugBank%DB00626	Class174
Etidronic acid%DrugBank%DB01077	Class175
Tiludronate%DrugBank%DB01133	Class175
S-Adenosylmethionine%DrugBank%DB00118	Class176
Belatacept%DrugBank%DB06681	Class177
Abatacept%DrugBank%DB01281	Class177
Rimonabant%DrugBank%DB06155	Class178
Nabilone%DrugBank%DB00486	Class178
Dronabinol%DrugBank%DB00470	Class178
Entacapone%DrugBank%DB00494	Class179
Tolcapone%DrugBank%DB00323	Class179
Perhexiline%DrugBank%DB01074	Class180
Disulfiram%DrugBank%DB00822	Class181
Teriflunomide%DrugBank%DB08880	Class182
Atovaquone%DrugBank%DB01117	Class182
Pegfilgrastim%DrugBank%DB00019	Class183
Alpha-1-proteinase inhibitor%DrugBank%DB00058	Class183
Filgrastim%DrugBank%DB00099	Class183
Elotuzumab%DrugBank%DB06317	Class184
Amlexanox%DrugBank%DB01025	Class185
Tacrolimus%DrugBank%DB00864	Class186
Baclofen%DrugBank%DB00181	Class187
Carmustine%DrugBank%DB00262	Class188
Carbocisteine%DrugBank%DB04339	Class189
Nitric Oxide%DrugBank%DB00435	Class190
Riociguat%DrugBank%DB08931	Class190
Isosorbide Mononitrate%DrugBank%DB01020	Class190
Olsalazine%DrugBank%DB01250	Class191
Interferon gamma-1b%DrugBank%DB00033	Class191
Vedolizumab%DrugBank%DB09033	Class192
Trametinib%DrugBank%DB08911	Class193
Cobimetinib%DrugBank%DB05239	Class193
Acarbose%DrugBank%DB00284	Class194
Voglibose%DrugBank%DB04878	Class194
Miglitol%DrugBank%DB00491	Class194
Dacarbazine%DrugBank%DB00851	Class195
Gadopentetate dimeglumine%DrugBank%DB00789	Class195
Tranilast%DrugBank%DB07615	Class195
Quinacrine%DrugBank%DB01103	Class196
Sodium Tetradecyl Sulfate%DrugBank%DB00464	Class197
Misoprostol%DrugBank%DB00929	Class198
Guanidine%DrugBank%DB00536	Class199
Dantrolene%DrugBank%DB01219	Class200
Lamotrigine%DrugBank%DB00555	Class201
Mimosine%DrugBank%DB01055	Class202
Canagliflozin%DrugBank%DB08907	Class203
Dapagliflozin%DrugBank%DB06292	Class203
Empagliflozin%DrugBank%DB09038	Class203
Butenafine%DrugBank%DB01091	Class204
Terbinafine%DrugBank%DB00857	Class204
Naftifine%DrugBank%DB00735	Class204
Dutasteride%DrugBank%DB01126	Class205
Finasteride%DrugBank%DB01216	Class205
Azelaic Acid%DrugBank%DB00548	Class206
Monobenzone%DrugBank%DB00600	Class207
Sulfinpyrazone%DrugBank%DB01138	Class208
Adenine%DrugBank%DB00173	Class209
Biotin%DrugBank%DB00121	Class209
Pentostatin%DrugBank%DB00552	Class210
Fomepizole%DrugBank%DB01213	Class211
Human Serum Albumin%DrugBank%DB00062	Class212
Serum albumin iodonated%DrugBank%DB00064	Class212
Icatibant%DrugBank%DB06196	Class213
Ezetimibe%DrugBank%DB00973	Class213
Amiloride%DrugBank%DB00594	Class214
Eculizumab%DrugBank%DB01257	Class215
Lipoic Acid%DrugBank%DB00166	Class215
Mafenide%DrugBank%DB06795	Class216
Salmon Calcitonin%DrugBank%DB00017	Class217
Pramlintide%DrugBank%DB01278	Class217
Blinatumomab%DrugBank%DB09052	Class218
Framycetin%DrugBank%DB00452	Class219
Plerixafor%DrugBank%DB06809	Class219
Mitotane%DrugBank%DB00648	Class220
Metyrapone%DrugBank%DB01011	Class220
Abiraterone%DrugBank%DB05812	Class221
Benzoic Acid%DrugBank%DB03793	Class222
Carbidopa%DrugBank%DB00190	Class223
Amifostine%DrugBank%DB01143	Class224
Orlistat%DrugBank%DB01083	Class225
Cerulenin%DrugBank%DB01034	Class225
Omalizumab%DrugBank%DB00043	Class226
Benzylpenicilloyl Polylysine%DrugBank%DB00895	Class226
Creatine%DrugBank%DB00148	Class227
Somatropin recombinant%DrugBank%DB00052	Class228
Tesamorelin%DrugBank%DB08869	Class228
Pegvisomant%DrugBank%DB00082	Class228
Sermorelin%DrugBank%DB00010	Class228
Teduglutide%DrugBank%DB08900	Class229
Oleic Acid%DrugBank%DB04224	Class230
Lactose%DrugBank%DB04465	Class230
Lithium%DrugBank%DB01356	Class231
Azathioprine%DrugBank%DB00993	Class232
Rifabutin%DrugBank%DB00615	Class233
Mepolizumab%DrugBank%DB06612	Class234
Tocilizumab%DrugBank%DB06273	Class235
Siltuximab%DrugBank%DB09036	Class235
Tofacitinib%DrugBank%DB08895	Class236
Ruxolitinib%DrugBank%DB08877	Class236
Doxapram%DrugBank%DB00561	Class237
Indapamide%DrugBank%DB00808	Class238
Tyloxapol%DrugBank%DB06439	Class239
AST-120%DrugBank%DB05269	Class239
Cosyntropin%DrugBank%DB01284	Class240
Corticotropin%DrugBank%DB01285	Class240
Nitroxoline%DrugBank%DB01422	Class241
Sacubitril%DrugBank%DB09292	Class242
Acetohydroxamic Acid%DrugBank%DB00551	Class243
Romiplostim%DrugBank%DB05332	Class244
Eltrombopag%DrugBank%DB06210	Class244
Lomitapide%DrugBank%DB08827	Class245
Hesperetin%DrugBank%DB01094	Class245
Zanamivir%DrugBank%DB00558	Class246
Moxonidine%DrugBank%DB09242	Class247
Pegaptanib%DrugBank%DB04895	Class248
Eflornithine%DrugBank%DB06243	Class249
Oxytocin%DrugBank%DB00107	Class250
Carbetocin%DrugBank%DB01282	Class250
Alirocumab%DrugBank%DB09302	Class251
Pembrolizumab%DrugBank%DB09037	Class252
Nivolumab%DrugBank%DB09035	Class252
Pyridoxine%DrugBank%DB00165	Class253
Pyridoxal%DrugBank%DB00147	Class253
Galsulfase%DrugBank%DB01279	Class254
Idursulfase%DrugBank%DB01271	Class254
Didanosine%DrugBank%DB00900	Class255
L-Glutamine%DrugBank%DB00130	Class256
Cyclosporine%DrugBank%DB00091	Class257
Metformin%DrugBank%DB00331	Class258
Bortezomib%DrugBank%DB00188	Class259
Carfilzomib%DrugBank%DB08889	Class259
Glatiramer Acetate%DrugBank%DB05259	Class260
Aliskiren%DrugBank%DB09026	Class261
N-Acetyl-D-glucosamine%DrugBank%DB00141	Class261
Remikiren%DrugBank%DB00212	Class261
Triamterene%DrugBank%DB00384	Class262
Hexachlorophene%DrugBank%DB00756	Class263
Clodronate%DrugBank%DB00720	Class264
Ridogrel%DrugBank%DB01207	Class265
Hyaluronidase (Human Recombinant)%DrugBank%DB06205	Class266
Hyaluronidase%DrugBank%DB00070	Class266
Hydroxychloroquine%DrugBank%DB01611	Class267
Imiquimod%DrugBank%DB00724	Class267
Eliglustat%DrugBank%DB09039	Class268
Miglustat%DrugBank%DB00419	Class268
Trimetazidine%DrugBank%DB09069	Class269
Sipuleucel-T%DrugBank%DB06688	Class270
Ursodeoxycholic acid%DrugBank%DB01586	Class271
Aminolevulinic acid%DrugBank%DB00855	Class272
Riboflavin%DrugBank%DB00140	Class273
Ibrutinib%DrugBank%DB09053	Class274
Cinacalcet%DrugBank%DB01012	Class275
Pentagastrin%DrugBank%DB00183	Class276
Maraviroc%DrugBank%DB04835	Class277
WF10%DrugBank%DB05389	Class278
Daratumumab%DrugBank%DB09331	Class279
Chloramphenicol%DrugBank%DB00446	Class280
Palbociclib%DrugBank%DB09073	Class281
Arcitumomab%DrugBank%DB00113	Class282
Lubiprostone%DrugBank%DB01046	Class283
Collagenase clostridium histolyticum%DrugBank%DB00048	Class284
Carglumic Acid%DrugBank%DB06775	Class285
Ipilimumab%DrugBank%DB06186	Class286
Bifonazole%DrugBank%DB04794	Class287
Cilastatin%DrugBank%DB01597	Class288
Deoxycholic Acid%DrugBank%DB03619	Class289
Ethanolamine Oleate%DrugBank%DB06689	Class290
Capromab%DrugBank%DB00089	Class291
Folic Acid%DrugBank%DB00158	Class292
Velaglucerase alfa%DrugBank%DB06720	Class293
Pegademase bovine%DrugBank%DB00061	Class294
Linaclotide%DrugBank%DB08890	Class295
Suvorexant%DrugBank%DB09034	Class296
Amodiaquine%DrugBank%DB00613	Class297
Nitisinone%DrugBank%DB00348	Class298
Equilin%DrugBank%DB02187	Class299
Oprelvekin%DrugBank%DB00038	Class300
Ustekinumab%DrugBank%DB05679	Class301
Secukinumab%DrugBank%DB09029	Class302
Anakinra%DrugBank%DB00026	Class303
Dimethyl fumarate%DrugBank%DB08908	Class304
Ecallantide%DrugBank%DB05311	Class305
Griseofulvin%DrugBank%DB00400	Class306
Metreleptin%DrugBank%DB09046	Class307
Bleomycin%DrugBank%DB00290	Class308
Alglucosidase alfa%DrugBank%DB01272	Class309
Ecabet%DrugBank%DB05265	Class310
Cysteamine%DrugBank%DB00847	Class311
Chenodeoxycholic acid%DrugBank%DB06777	Class312
Eslicarbazepine acetate%DrugBank%DB09119	Class313
Ribostamycin%DrugBank%DB03615	Class314
Cytarabine%DrugBank%DB00987	Class315
Cefazolin%DrugBank%DB01327	Class316
Botulinum Toxin Type A%DrugBank%DB00083	Class317
Homoharringtonine%DrugBank%DB04865	Class318
Fingolimod%DrugBank%DB08868	Class319
Secretin%DrugBank%DB00021	Class320
C1 Esterase Inhibitor (Human)%DrugBank%DB06404	Class321
Thiamine%DrugBank%DB00152	Class322
Streptozocin%DrugBank%DB00428	Class323
Tiagabine%DrugBank%DB00906	Class324
Lomustine%DrugBank%DB01206	Class325
Botulinum Toxin Type B%DrugBank%DB00042	Class326
Zidovudine%DrugBank%DB00495	Class327
OspA lipoprotein%DrugBank%DB00045	Class328
Pentamidine%DrugBank%DB00738	Class329
Thyrotropin Alfa%DrugBank%DB00024	Class330
[truncated: 140 more columns]
