# Supplementary material for: Multiplatform molecular profiling uncovers two subgroups of malignant peripheral nerve sheath tumors with distinct therapeutic vulnerabilities
Source: Nat Commun. 2023 May 10;14:2696. doi: 10.1038/s41467-023-38432-6 (PMC10172395; doi:10.1038/s41467-023-38432-6)
Supplement: Supplementary file 10 — SourceData [file 41467_2023_38432_MOESM10_ESM.xlsx]

## Sheet: Fig 1b
Methylation_Group	Recurrence	Time to Recurrence or Last Follow Up
MPNST_G1	0	9.15
MPNST_G1	1	0.42
MPNST_G1	1	0.52
MPNST_G1	1	0.67
MPNST_G1	1	0.39
MPNST_G1	1	0.35
MPNST_G1	1	0.83
MPNST_G1	0	1.24
MPNST_G2	1	0.9
MPNST_G2	1	1.39
MPNST_G2	0	1.31
MPNST_G2	1	1.16
MPNST_G2	0	10.67
MPNST_G2	0	0.82
MPNST_G2	0	6.93
MPNST_G2	0	0.91
PremalignantNF_G3	1	10.13
PremalignantNF_G3	0	6.47
PremalignantNF_G3	0	0.42
PremalignantNF_G3	0	0.77
PremalignantNF_G3	1	1.12
PremalignantNF_G3	1	11.79
PremalignantNF_G3	0	0.77
PremalignantNF_G3	0	16.59
PremalignantNF_G3	0	0.1
PremalignantNF_G3	0	1.06
PremalignantNF_G3	0	0
PremalignantNF_G3	1	0.4
PremalignantNF_G3	0	1.13
PremalignantNF_G3	1	1.22
PremalignantNF_G3	0	2
PremalignantNF_G3	0	0.35
PremalignantNF_G3	0	20.03
PremalignantNF_G3	0	11.19
PremalignantNF_G3	1	5.62
PremalignantNF_G3	0	14.36
PremalignantNF_G3	0	19.09
PremalignantNF_G3	0	10.17
PremalignantNF_G3	0	3.27
PremalignantNF_G3	0	17.02
PremalignantNF_G3	0	0.09
PremalignantNF_G3	1	9.67
PremalignantNF_G3	1	6.71
PremalignantNF_G3	1	0.59
PremalignantNF_G3	0	16.83
Benign_NF-G4	0	0
Benign_NF-G4	0	8.61
Benign_NF-G4	0	0.07
Benign_NF-G4	0	1.49
Benign_NF-G4	0	0.19
Benign_NF-G4	0	0.53
Benign_NF-G4	0	0.69
Benign_NF-G4	0	11.39
Benign_NF-G4	0	7.02
Benign_NF-G4	0	0.03
Benign_NF-G4	0	0.02
Benign_NF-G4	1	0.41
Benign_NF-G4	0	1.64
Benign_NF-G4	0	13.73
Benign_NF-G4	0	1.64
Benign_NF-G4	0	0.8
Benign_NF-G4	0	5.32
Benign_NF-G4	0	0.03
Benign_NF-G4	0	0.75
Benign_NF-G4	0	8.7
Sporadic Spinal NF_G5	0	6.13
Sporadic Spinal NF_G5	0	9.94
Sporadic Spinal NF_G5	0	8.04
Sporadic Spinal NF_G5	0	6.96
Sporadic Spinal NF_G5	0	1.36
Sporadic Spinal NF_G5	0	19.43
Sporadic Spinal NF_G5	0	4.02
Sporadic Spinal NF_G5	0	3.95
Sporadic Spinal NF_G5	0	0
Sporadic Spinal NF_G5	0	6.26

## Sheet: Fig 1f+g
Top 10 Pathways
Pathway	-log(FDR corrected P-value)
HEDGEHOG_SIGNALING	3.64589
ESTROGEN_EARLY_RESPONSE	3.64589
ALLOGRAFT_REJECTION	2.8041
IL6_JAK_STAT3_SIGNALING	2.43771
ESTROGEN_LATE_RESPONSE	2.1549
IL2_STAT5_SIGNALING	2.1549
APICAL_JUNCTION	1.50864
COMPLEMENT	1.50864
KRAS_SIGNALING_DN	1.50864
KRAS_SIGNALING_UP	1.50864

## Sheet: Fig 3c
Top 10 Pathways Overexpressed in MPNST-G1
Pathways	Normalized Enrichment Score
RB_P107_DN.V1_UP	2.48298
CSR_LATE_UP.V1_UP	2.16245
RB_P130_DN.V1_UP	1.89905
MTOR_UP.V1_UP	1.80701
E2F1_UP.V1_UP	1.8116
MYC_UP.V1_UP	1.85645
GCNP_SHH_UP_LATE.V1_UP	1.67699
GCNP_SHH_UP_EARLY.V1_UP	1.61465
RB_DN.V1_UP	1.5891
ATF2_UP.V1_UP	1.59649
Top 10 Pathways Overexpressed in MPNST-G2
Pathways	Normalized Enrichment Score
RB_P107_DN.V1_UP	2.38657
BMI1_DN.V1_UP	2.03989
CYCLIN_D1_UP.V1_UP	1.94887
CYCLIN_D1_KE_.V1_UP	1.78787
RB_P130_DN.V1_UP	1.75722
MYC_UP.V1_UP	1.75597
VEGF_A_UP.V1_UP	1.75246
SRC_UP.V1_UP	1.73017
BCAT_BILD_ET_AL_UP	1.69207
WNT_UP.V1_UP	1.668

## Sheet: Fig 3f
Sample	PTCH1 Promoter Methylation	PTCH1 Gene Expression
M1014	0.305631	5.37039
M2252	0.61861	4.87828
M2346	0.274989	4.64731
M2372	0.292502	4.09892
M3048	0.618056	5.11785
M803	0.229017	3.52611
M1677	0.274666	4.14165
M2325	0.110561	7.08862
M2377	0.147726	5.68306
M2491	0.0728726	7.36005
M4719	0.070152	8.10689
M9413	0.157538	4.20769
M1508	0.117594	5.63824
M2297	0.0749995	4.43025
NF1083	0.173907	8.66052
NF1117	0.129521	8.01114
NF1349	0.088883	6.29349
NF1377	0.132072	8.52337
NF1467	0.0908027	8.80981
NF1783	0.0661039	10.6973
NF1799	0.083594	8.61178
NF1856	0.134019	7.12397
NF1886	0.129764	8.18203
NF1901	0.0564296	7.92408
NF2130	0.0854057	8.3648
NF2179	0.0786696	7.00012
NF2401	0.160711	8.9488
NF2797	0.149083	6.16871
NF453	0.0787185	9.40807
NF990	0.0967075	7.11716
NF1059	0.0609864	9.46088
NF1301	0.106644	8.80669
NF1537	0.131842	7.47941
NF1682	0.0932102	7.79075
NF1693	0.0543365	7.84724
NF1847	0.0918299	9.04616
NF2166	0.098496	8.15188
NF2175	0.0819598	6.84827
NF2474	0.0991088	8.45075
NF3011	0.0465743	8.52309
NF1397	0.0915471	6.41464
NF1547	0.0750849	7.85095
NF1890	0.173991	7.98516
NF2300	0.0512596	8.50918
NF2314	0.0573818	9.04455
NF2414	0.0576308	7.89016
NF2525	0.0832606	8.00816
NF882	0.0551604	9.65056

## Sheet: Fig 5a
PTCH1

## Sheet: Fig 5b
	HSC1λ-gGFP			HSC1λ-gPTCH1
Time (Hrs)	Mean	SD	N	Mean	SD	N
0	1000	0	3	1000	0	3
24	10500	5282.05	3	13500	4037.33	3
48	19000	7071.07	3	19000	5215.36	3
72	55350	4832.49	3	67010	8290.23	3
96	126000	15165.8	3	146667	15055.5	3
120	223333	10488.1	3	316667	20816.7	3

## Sheet: Fig 5d
												F

## Sheet: Fig 5e
	ipNF06.2A			ipNF06.2A-gGFP			ipNF06.2A-gPTCH1
Time (Hrs)	Mean	SD	N	Mean	SD	N	Mean	SD	N
0	1000	0	3	1000	0	3	1000	0	3
24	5000	927.961	3	7250	1622.33	3	15250	3370.62	3
48	7125	2866.23	3	12000	1732.05	3	22500	5510.09	3
72	27625	3105.77	3	24250	3059.59	3	64750	3774.92	3
96	66500	14011.9	3	54250	12166.7	3	139000	21548.4	3
120	114250	22001.9	3	104625	18776.6	3	247500	16414.8	3

## Sheet: Fig 5g
soft agae colony counts
HSC1λ gGFP	HSC1λ gPTCH1
0	132
0	141
0	127
0	131
0	129
0	123
0	115
0	106

## Sheet: Fig 5h
transwell migration cell counts
HSC1λ gGFP	HSC1λ gPTCH1
0	81
0	87
0	101
0	102
0	77
0	65
0	47
0	65

[truncated: 3 more sheets: Fig 5i, Fig 5j, Fig 5l]
